# Supplementary material for: ZNF280BY and ZNF280AY: autosome derived Y-chromosome gene families in Bovidae
Source: BMC Genomics. 2011 Jan 7;12:13. doi: 10.1186/1471-2164-12-13 (PMC3032696; doi:10.1186/1471-2164-12-13)
Supplement: Additional file 1 — A list of the active copies of the bovine ZNF280BY cDNA sequences and the predicted sizes of ZNF280BYpeptides. This file provides a list of the active copies of the bovine ZNF280BY cDNA sequences, the predicted ZNF280BYpeptides, and the information about the ZNF280BY loci were detected in the direct testis cDNA selection. [file 1471-2164-12-13-S1.XLSX]

## Sheet: Sheet1
Additional file 1. A list of the active copies of the bovine ZNF280BY cDNA sequences and the predicted sizes of ZNF280BYpeptides.
Y-BAC accession number	Nucleotide sequence	nucleotide length	Strand	amino acid	amino acid length	Deep-seq results*	Sanger Seq Results*
AC213441	TTGGTTTCTCTGTATTTATTATTGAATAATGCTATAGTTGAATTTTTTGTTTTTAATGGAGTTTATAACTTTGAAATACTTGCTTCAGACTTACTTAAAGTAGACTTAACCGGGTTTTTTTGACCTCCTACTTTTAGATTTGGGGGGTGATGGTTCAGAATCAGATGCGTTCACAGTAATGGATGCTACTTCCACCAATCCTGGTTGAAGGGGTTCCAGTGATACCTGAATAACAACTTTTGTTTCAGGAGGTAATCCTTCTAGCTGCTTAGGCTTCTTAAACATTTGATGACACTGGGTCTTGTGCTCCCTTTTCTCTTTACAAGTTAAAAATTGTAGCCGACATTTGGAACACTGGTGAAAACGCTTTGCCCAGTGCTGTTTATAATGACATATGTA…	1956	(REVERSE SENSE)	MEPPWMSCEEEQEPEPQKSEGETKLVNDEDAELILVGVEHVHEDDDVIFVGMTSNSKPVISNILNRVTPGSCSRRNRYGHFRKDNAQKLQPVSHVTPTSEAKTVLPLSVSESRSTDSPIIIEPLSKADSKNISPQIMPNSFSELCSPLITFTSSLQHPVETAVSAGDMDKSPRVSKRLSTSETNSTSPKRPTLSDGVIGEHSLALSLSGTFHTVTTQQSTPDSVHNSLSHVQSGEPCPTAFPKDNVHCKPVSPVGGNVLTKTDFPSVSSQNKFADPTEGNLIVLLRDFYYGQHIGDGQPEPKTHTAFKCHSCLKVLKNVEFMNHMKHHLELERLRGDSWKYHTTCQHCHRQFPTPFQLQCHIESVHTSQEPCTVCKICELSFEADQILLQHMKDNHKPG…	543		Y
AC213538	TTGGTTTCTCTGTATTTATTATTGAATAATGCTATAGTTGAATTTTTTGTTTTTAATGGAGTTTATAACTTTGAAATACTTGCTTCAGACTTACTTAAAGTAGACTTAACCGGGTTTTTTTGACCTCCTACTTTTAGATTTGGGGGGTGATGGTTCAGAATCAGATGCGTTCACAGTAATGGATGCTACTTCCACCAATCCTGGTTGAAGGGGTTCCAGTGATACCTGAATAACAACTTTTGTTTCAGGAGGTAATCCTTCTAGCTGCTTAGGCTTCTTAAACATTTGATGACACTGGGTCTTGTGCTCCCTTTTCTCTTTACAAGTTAAAAATTGTAGCCGACATTTGGAACACTGGTGAAAACGCTTTGCCCAGTGCTGTTTATAATGACATATGTA…	1956	(REVERSE SENSE)	MEPPWMSCEEEQEPEPQKSEGETKLVNDEDAELILVGVEHVHEDDDVIFVGMTSNSKPVISNILNRVTPGSCSRRNRYGHFRKDNAQKLQPVSHVTPTSEAKTVLPLSVSESRSTDSPIIIEPLSKADSKNISPQIMPNSFSELCSPLITFTSSLQHPVETAVSAGDMDKSPRVSKRLSTSETNSTSPKRPTLSDGVIGEHSLALSLSGTFHTVTTQQSTPDSVHNSLSHVQSGEPCPTAFPKDNVHCKPVSPVGGNVLTKTDFPSVSSQNKFADPTEGNLIVLLRDFYYGQHIGDGQPEPKTHTAFKCHSCLKVLKNVEFMNHMKHHLELERLRGDSWKYHTTCQHCHRQFPTPFQLQCHIESVHTSQEPCTVCKICELSFEADQILLQHMKDNHKPG…	543		Y
AC213708	TTGGTTTCTCTGTATTTATTATTGAATAATGCTATAGTTGAATTTTTTGTTTTTAATGGAGTTTATAACTTTGAAATACTTGCTTCAGACTTACTTAAAGTAGACTTAACCGGGTTTTTTTGACCTCCTACTTTTAGATTTGGGGGGTGATGGTTCAGAATCAGATGCGTTCACAGTAATGGATGCTACTTCCACCAATCCTGGTTGAAGGGGTTCCAGTGATACCTGAATAACAACTTTTGTTTCAGGAGGTAATCCTTCTAGCTGCTTAGGCTTCTTAAACATTTGATGACACTGGGTCTTGTGCTCCCTTTTCTCTTTACAAGTTAAAAATTGTAGCCGACATTTGGAACACTGGTGAAAACGCTTTGCCCAGTGCTGTTTATAATGACATATGTA…	1956	(REVERSE SENSE)	MEPPWMSCEEEQEPEPQKSEGETKLVNDEDAELILVGVEHVHEDDDVIFVGMTSNSKPVISNILNRVTPGSCSRRNRYGHFRKDNAQKLQPVSHVTPTSEAKTVLPLSVSESRSTDSPIIIEPLSKADSKNISPQIMPNSFSELCSPLITFTSSLQHPVETAVSAGDMDKSPRVSKRLSTSETNSTSPKRPTLSDGVIGEHSLALSLSGTFHTVTTQQSTPDSVHNSLSHVQSGEPCPTAFPKDNVHCKPVSPVGGNVLTKTDFPSVSSQNKFADPTEGNLIVLLRDFYYGQHIGDGQPEPKTHTAFKCHSCLKVLKNVEFMNHMKHHLELERLRGDSWKYHTTCQHCHRQFPTPFQLQCHIESVHTSQEPCTVCKICELSFEADQILLQHMKDNHKPG…	543		Y
AC225840	TTGGCAGCGGACACGCCGGCAGTTGAAGCGGCGTCCCAGGCCTGAGGAGGCATTGTTCCCTCGGGCCTGCCTCCTCAGACTTAACCCAGGGACTGTTTAGGTGCAGGTGAGCTGCCGGCAGTTCTGGCATCGCCGCCCACGGGGACCGGTGGCAGTTTATTTAAAGGAAGCACTGGGACTTGTGGTCACACCCTCCAAGAACAAAAAAGTATTTAAAATATGGAACCACCATGGATGTCATGTGAAGAAGAACAAGAGCCAGAACCACAGAAAAGCGAGGGAGAAACCAAACTAGTAAATGATGAAGATGCTGAACTCATCTTGGTTGGAGTGGAACATGTACATGAGGATGATGATGTGATCTTTGTTGGGATGACCTCAAATTCAAAACCAGTCATT…	1956		MEPPWMSCEEEQEPEPQKSEGETKLVNDEDAELILVGVEHVHEDDDVIFVGMTSNSKPVISNILNRVTPGSCSRRNRYGHFRKDNAQKLQPVSHVTPTSEAKTVLPLSVSESRSTDSPIIIEPLSKADSKNISPQIMPNSFSELCSPLITFTSSLQHPVETAVSAGDMDKSPRVSKRLSTSETNSTSPKRPTLSDGVIGEHSLALSLSGTFHTVTTQQSTPDSVHNSLSHVQSGEPCPTAFPKDNVHCKPVSPVGGNVLTKTDFPSVSSQNKFADPTEGNLIVLLRDFYYGQHIGDGQPEPKTHTAFKCHSCLKVLKNVEFMNHMKHHLELERLRGDSWKYHTTCQHCHRQFPTPFQLQCHIESVHTSQEPCTVCKICELSFEADQILLQHMKDNHKPG…	543		Y
AC225843	TTGGTTTCTCTGTATTTATTATTGAATAATGCTATAGTTGAATTTTTTGTTTTTAATGGAGTTTATAACTTTGAAATACTTGCTTCAGACTTACTTAAAGTAGACTTAACCGGGTTTTTTTGACCTCCTACTTTTAGATTTGGGGGGTGATGGTTCAGAATCAGATGCGTTCACAGTAATGGATGCTACTTCCACCAATCCTGGTTGAAGGGGTTCCAGTGATACCTGAATAACAACTTTTGTTTCAGGAGGTAATCCTTCTAGCTGCTTAGGCTTCTTAAACATTTGATGACACTGGGTCTTGTGCTCCCTTTTCTCTTTACAAGTTAAAAATTGTAGCCGACATTTGGAACACTGGTGAAAACGCTTTGCCCAGTGCTGTTTATAATGACATATGTA…	1956	(REVERSE SENSE)	MEPPWMSCEEEQEPEPQKSEGETKLVNDEDAELILVGVEHVHEDDDVIFVGMTSNSKPVISNILNRVTPGSCSRRNRYGHFRKDNAQKLQPVSHVTPTSEAKTVLPLSVSESRSTDSPIIIEPLSKADSKNISPQIMPNSFSELCSPLITFTSSLQHPVETAVSAGDMDKSPRVSKRLSTSETNSTSPKRPTLSDGVIGEHSLALSLSGTFHTVTTQQSTPDSVHNSLSHVQSGEPCPTAFPKDNVHCKPVSPVGGNVLTKTDFPSVSSQNKFADPTEGNLIVLLRDFYYGQHIGDGQPEPKTHTAFKCHSCLKVLKNVEFMNHMKHHLELERLRGDSWKYHTTCQHCHRQFPTPFQLQCHIESVHTSQEPCTVCKICELSFEADQILLQHMKDNHKPG…	543		Y
AC225911	TTGGCAGCGGACACGCCGGCAGTTGAAGCGGCGTCCCAGGCCTGAGGAGGCATTGTTCCCTCGGGCCTGCCTCCTCAGACTTAACCCAGGGACTGTTTAGGTGCAGGTGAGCTGCCGGCAGTTCTGGCATCGCCGCCCACGGGGACCGGTGGCAGTTTATTTAAAGGAAGCACTGGGACTTGTGGTCACACCCTCCAAGAACAAAAAAGTATTTAAAATATGGAACCACCATGGATGTCATGTGAAGAAGAACAAGAGCCAGAACCACAGAAAAGCGAGGGAGAAACCAAACTAGTAAATGATGAAGATGCTGAACTCATCTTGGTTGGAGTGGAACATGTACATGAGGATGATGATGTGATCTTTGTTGGGATGACCTCAAATTCAAAACCAGTCATT…	1956		MEPPWMSCEEEQEPEPQKSEGETKLVNDEDAELILVGVEHVHEDDDVIFVGMTSNSKPVISNILNRVTPGSCSRRNRYGHFRKDNAQKLQPVSHVTPTSEAKTVLPLSVSESRSTDSPIIIEPLSKADSKNISPQIMPNSFSELCSPLITFTSSLQHPVETAVSAGDMDKSPRVSKRLSTSETNSTSPKRPTLSDGVIGEHSLALSLSGTFHTVTTQQSTPDSVHNSLSHVQSGEPCPTAFPKDNVHCKPVSPVGGNVLTKTDFPSVSSQNKFADPTEGNLIVLLRDFYYGQHIGDGQPEPKTHTAFKCHSCLKVLKNVEFMNHMKHHLELERLRGDSWKYHTTCQHCHRQFPTPFQLQCHIESVHTSQEPCTVCKICELSFEADQILLQHMKDNHKPG…	543		Y
AC229802	TTGGCAGCGGACACGCCGGCAGTTGAAGCGGCGTCCCAGGCCTGAGGAGGCATTGTTCCCTCGGGCCTGCCTCCTCAGACTTAACCCAGGGACTGTTTAGGTGCAGGTGAGCTGCCGGCAGTTCTGGCATCGCCGCCCACGGGGACCGGTGGCAGTTTATTTAAAGGAAGCACTGGGACTTGTGGTCACACCCTCCAAGAACAAAAAAGTATTTAAAATATGGAACCACCATGGATGTCATGTGAAGAAGAACAAGAGCCAGAACCACAGAAAAGCGAGGGAGAAACCAAACTAGTAAATGATGAAGATGCTGAACTCATCTTGGTTGGAGTGGAACATGTACATGAGGATGATGATGTGATCTTTGTTGGGATGACCTCAAATTCAAAACCAGTCATT…	1956		MEPPWMSCEEEQEPEPQKSEGETKLVNDEDAELILVGVEHVHEDDDVIFVGMTSNSKPVISNILNRVTPGSCSRRNRYGHFRKDNAQKLQPVSHVTPTSEAKTVLPLSVSESRSTDSPIIIEPLSKADSKNISPQIMPNSFSELCSPLITFTSSLQHPVETAVSAGDMDKSPRVSKRLSTSETNSTSPKRPTLSDGVIGEHSLALSLSGTFHTVTTQQSTPDSVHNSLSHVQSGEPCPTAFPKDNVHCKPVSPVGGNVLTKTDFPSVSSQNKFADPTEGNLIVLLRDFYYGQHIGDGQPEPKTHTAFKCHSCLKVLKNVEFMNHMKHHLELERLRGDSWKYHTTCQHCHRQFPTPFQLQCHIESVHTSQEPCTVCKICELSFEADQILLQHMKDNHKPG…	543		Y
AC232757	TTGGTTTCTCTGTATTTATTATTGAATAATGCTATAGTTGAATTTTTTGTTTTTAATGGAGTTTATAACTTTGAAATACTTGCTTCAGACTTACTTAAAGTAGACTTAACCGGGTTTTTTTGACCTCCTACTTTTAGATTTGGGGGGTGATGGTTCAGAATCAGATGCGTTCACAGTAATGGATGCTACTTCCACCAATCCTGGTTGAAGGGGTTCCAGTGATACCTGAATAACAACTTTTGTTTCAGGAGGTAATCCTTCTAGCTGCTTAGGCTTCTTAAACATTTGATGACACTGGGTCTTGTGCTCCCTTTTCTCTTTACAAGTTAAAAATTGTAGCCGACATTTGGAACACTGGTGAAAACGCTTTGCCCAGTGCTGTTTATAATGACATATGTA…	1956	(REVERSE SENSE)	MEPPWMSCEEEQEPEPQKSEGETKLVNDEDAELILVGVEHVHEDDDVIFVGMTSNSKPVISNILNRVTPGSCSRRNRYGHFRKDNAQKLQPVSHVTPTSEAKTVLPLSVSESRSTDSPIIIEPLSKADSKNISPQIMPNSFSELCSPLITFTSSLQHPVETAVSAGDMDKSPRVSKRLSTSETNSTSPKRPTLSDGVIGEHSLALSLSGTFHTVTTQQSTPDSVHNSLSHVQSGEPCPTAFPKDNVHCKPVSPVGGNVLTKTDFPSVSSQNKFADPTEGNLIVLLRDFYYGQHIGDGQPEPKTHTAFKCHSCLKVLKNVEFMNHMKHHLELERLRGDSWKYHTTCQHCHRQFPTPFQLQCHIESVHTSQEPCTVCKICELSFEADQILLQHMKDNHKPG…	543		Y
AC232758	TTGGCAGCGGACACGCCGGCAGTTGAAGCGGCGTCCCAGGCCTGAGGAGGCATTGTTCCCTCGGGCCTGCCTCCTCAGACTTAACCCAGGGACTGTTTAGGTGCAGGTGAGCTGCCGGCAGTTCTGGCATCGCCGCCCACGGGGACCGGTGGCAGTTTATTTAAAGGAAGCACTGGGACTTGTGGTCACACCCTCCAAGAACAAAAAAGTATTTAAAATATGGAACCACCATGGATGTCATGTGAAGAAGAACAAGAGCCAGAACCACAGAAAAGCGAGGGAGAAACCAAACTAGTAAATGATGAAGATGCTGAACTCATCTTGGTTGGAGTGGAACATGTACATGAGGATGATGATGTGATCTTTGTTGGGATGACCTCAAATTCAAAACCAGTCATT…	1956		MEPPWMSCEEEQEPEPQKSEGETKLVNDEDAELILVGVEHVHEDDDVIFVGMTSNSKPVISNILNRVTPGSCSRRNRYGHFRKDNAQKLQPVSHVTPTSEAKTVLPLSVSESRSTDSPIIIEPLSKADSKNISPQIMPNSFSELCSPLITFTSSLQHPVETAVSAGDMDKSPRVSKRLSTSETNSTSPKRPTLSDGVIGEHSLALSLSGTFHTVTTQQSTPDSVHNSLSHVQSGEPCPTAFPKDNVHCKPVSPVGGNVLTKTDFPSVSSQNKFADPTEGNLIVLLRDFYYGQHIGDGQPEPKTHTAFKCHSCLKVLKNVEFMNHMKHHLELERLRGDSWKYHTTCQHCHRQFPTPFQLQCHIESVHTSQEPCTVCKICELSFEADQILLQHMKDNHKPG…	543		Y
AC232930	TTGGTTTCTCTGTATTTATTATTGAATAATGCTATAGTTGAATTTTTTGTTTTTAATGGAGTTTATAACTTTGAAATACTTGCTTCAGACTTACTTAAAGTAGACTTAACCGGGTTTTTTTGACCTCCTACTTTTAGATTTGGGGGGTGATGGTTCAGAATCAGATGCGTTCACAGTAATGGATGCTACTTCCACCAATCCTGGTTGAAGGGGTTCCAGTGATACCTGAATAACAACTTTTGTTTCAGGAGGTAATCCTTCTAGCTGCTTAGGCTTCTTAAACATTTGATGACACTGGGTCTTGTGCTCCCTTTTCTCTTTACAAGTTAAAAATTGTAGCCGACATTTGGAACACTGGTGAAAACGCTTTGCCCAGTGCTGTTTATAATGACATATGTA…	1956	(REVERSE SENSE)	MEPPWMSCEEEQEPEPQKSEGETKLVNDEDAELILVGVEHVHEDDDVIFVGMTSNSKPVISNILNRVTPGSCSRRNRYGHFRKDNAQKLQPVSHVTPTSEAKTVLPLSVSESRSTDSPIIIEPLSKADSKNISPQIMPNSFSELCSPLITFTSSLQHPVETAVSAGDMDKSPRVSKRLSTSETNSTSPKRPTLSDGVIGEHSLALSLSGTFHTVTTQQSTPDSVHNSLSHVQSGEPCPTAFPKDNVHCKPVSPVGGNVLTKTDFPSVSSQNKFADPTEGNLIVLLRDFYYGQHIGDGQPEPKTHTAFKCHSCLKVLKNVEFMNHMKHHLELERLRGDSWKYHTTCQHCHRQFPTPFQLQCHIESVHTSQEPCTVCKICELSFEADQILLQHMKDNHKPG…	543		Y
AC232931	TTGGTTTCTCTGTATTTATTATTGAATAATGCTATAGTTGAATTTTTTGTTTTTAATGGAGTTTATAACTTTGAAATACTTGCTTCAGACTTACTTAAAGTAGACTTAACCGGGTTTTTTTGACCTCCTACTTTTAGATTTGGGGGGTGATGGTTCAGAATCAGATGCGTTCACAGTAATGGATGCTACTTCCACCAATCCTGGTTGAAGGGGTTCCAGTGATACCTGAATAACAACTTTTGTTTCAGGAGGTAATCCTTCTAGCTGCTTAGGCTTCTTAAACATTTGATGACACTGGGTCTTGTGCTCCCTTTTCTCTTTACAAGTTAAAAATTGTAGCCGACATTTGGAACACTGGTGAAAACGCTTTGCCCAGTGCTGTTTATAATGACATATGTA…	1956	(REVERSE SENSE)	MEPPWMSCEEEQEPEPQKSEGETKLVNDEDAELILVGVEHVHEDDDVIFVGMTSNSKPVISNILNRVTPGSCSRRNRYGHFRKDNAQKLQPVSHVTPTSEAKTVLPLSVSESRSTDSPIIIEPLSKADSKNISPQIMPNSFSELCSPLITFTSSLQHPVETAVSAGDMDKSPRVSKRLSTSETNSTSPKRPTLSDGVIGEHSLALSLSGTFHTVTTQQSTPDSVHNSLSHVQSGEPCPTAFPKDNVHCKPVSPVGGNVLTKTDFPSVSSQNKFADPTEGNLIVLLRDFYYGQHIGDGQPEPKTHTAFKCHSCLKVLKNVEFMNHMKHHLELERLRGDSWKYHTTCQHCHRQFPTPFQLQCHIESVHTSQEPCTVCKICELSFEADQILLQHMKDNHKPG…	543		Y
AC233175	TTGGCAGCGGACACGCCGGCAGTTGAAGCGGCGTCCCAGGCCTGAGGAGGCATTGTTCCCTCGGGCCTGCCTCCTCAGACTTAACCCAGGGACTGTTTAGGTGCAGGTGAGCTGCCGGCAGTTCTGGCATCGCCGCCCACGGGGACCGGTGGCAGTTTATTTAAAGGAAGCACTGGGACTTGTGGTCACACCCTCCAAGAACAAAAAAGTATTTAAAATATGGAACCACCATGGATGTCATGTGAAGAAGAACAAGAGCCAGAACCACAGAAAAGCGAGGGAGAAACCAAACTAGTAAATGATGAAGATGCTGAACTCATCTTGGTTGGAGTGGAACATGTACATGAGGATGATGATGTGATCTTTGTTGGGATGACCTCAAATTCAAAACCAGTCATT…	1956		MEPPWMSCEEEQEPEPQKSEGETKLVNDEDAELILVGVEHVHEDDDVIFVGMTSNSKPVISNILNRVTPGSCSRRNRYGHFRKDNAQKLQPVSHVTPTSEAKTVLPLSVSESRSTDSPIIIEPLSKADSKNISPQIMPNSFSELCSPLITFTSSLQHPVETAVSAGDMDKSPRVSKRLSTSETNSTSPKRPTLSDGVIGEHSLALSLSGTFHTVTTQQSTPDSVHNSLSHVQSGEPCPTAFPKDNVHCKPVSPVGGNVLTKTDFPSVSSQNKFADPTEGNLIVLLRDFYYGQHIGDGQPEPKTHTAFKCHSCLKVLKNVEFMNHMKHHLELERLRGDSWKYHTTCQHCHRQFPTPFQLQCHIESVHTSQEPCTVCKICELSFEADQILLQHMKDNHKPG…	543		Y
AC234147	TTGGCAGCGGACACGCCGGCAGTTGAAGCGGCGTCCCAGGCCTGAGGAGGCATTGTTCCCTCGGGCCTGCCTCCTCAGACTTAACCCAGGGACTGTTTAGGTGCAGGTGAGCTGCCGGCAGTTCTGGCATCGCCGCCCACGGGGACCGGTGGCAGTTTATTTAAAGGAAGCACTGGGACTTGTGGTCACACCCTCCAAGAACAAAAAAGTATTTAAAATATGGAACCACCATGGATGTCATGTGAAGAAGAACAAGAGCCAGAACCACAGAAAAGCGAGGGAGAAACCAAACTAGTAAATGATGAAGATGCTGAACTCATCTTGGTTGGAGTGGAACATGTACATGAGGATGATGATGTGATCTTTGTTGGGATGACCTCAAATTCAAAACCAGTCATT…	1956		MEPPWMSCEEEQEPEPQKSEGETKLVNDEDAELILVGVEHVHEDDDVIFVGMTSNSKPVISNILNRVTPGSCSRRNRYGHFRKDNAQKLQPVSHVTPTSEAKTVLPLSVSESRSTDSPIIIEPLSKADSKNISPQIMPNSFSELCSPLITFTSSLQHPVETAVSAGDMDKSPRVSKRLSTSETNSTSPKRPTLSDGVIGEHSLALSLSGTFHTVTTQQSTPDSVHNSLSHVQSGEPCPTAFPKDNVHCKPVSPVGGNVLTKTDFPSVSSQNKFADPTEGNLIVLLRDFYYGQHIGDGQPEPKTHTAFKCHSCLKVLKNVEFMNHMKHHLELERLRGDSWKYHTTCQHCHRQFPTPFQLQCHIESVHTSQEPCTVCKICELSFEADQILLQHMKDNHKPG…	543		Y
AC237558	TTGGCAGCGGACACGCCGGCAGTTGAAGCGGCGTCCCAGGCCTGAGGAGGCATTGTTCCCTCGGGCCTGCCTCCTCAGACTTAACCCAGGGACTGTTTAGGTGCAGGTGAGCTGCCGGCAGTTCTGGCATCGCCGCCCACGGGGACCGGTGGCAGTTTATTTAAAGGAAGCACTGGGACTTGTGGTCACACCCTCCAAGAACAAAAAAGTATTTAAAATATGGAACCACCATGGATGTCATGTGAAGAAGAACAAGAGCCAGAACCACAGAAAAGCGAGGGAGAAACCAAACTAGTAAATGATGAAGATGCTGAACTCATCTTGGTTGGAGTGGAACATGTACATGAGGATGATGATGTGATCTTTGTTGGGATGACCTCAAATTCAAAACCAGTCATT…	1956		MEPPWMSCEEEQEPEPQKSEGETKLVNDEDAELILVGVEHVHEDDDVIFVGMTSNSKPVISNILNRVTPGSCSRRNRYGHFRKDNAQKLQPVSHVTPTSEAKTVLPLSVSESRSTDSPIIIEPLSKADSKNISPQIMPNSFSELCSPLITFTSSLQHPVETAVSAGDMDKSPRVSKRLSTSETNSTSPKRPTLSDGVIGEHSLALSLSGTFHTVTTQQSTPDSVHNSLSHVQSGEPCPTAFPKDNVHCKPVSPVGGNVLTKTDFPSVSSQNKFADPTEGNLIVLLRDFYYGQHIGDGQPEPKTHTAFKCHSCLKVLKNVEFMNHMKHHLELERLRGDSWKYHTTCQHCHRQFPTPFQLQCHIESVHTSQEPCTVCKICELSFEADQILLQHMKDNHKPG…	543
AC238841	TTGGTTTCTCTGTATTTATTATTGAATAATGCTATAGTTGAATTTTTTGTTTTTAATGGAGTTTATAACTTTGAAATACTTGCTTCAGACTTACTTAAAGTAGACTTAACCGGGTTTTTTTGACCTCCTACTTTTAGATTTGGGGGGTGATGGTTCAGAATCAGATGCGTTCACAGTAATGGATGCTACTTCCACCAATCCTGGTTGAAGGGGTTCCAGTGATACCTGAATAACAACTTTTGTTTCAGGAGGTAATCCTTCTAGCTGCTTAGGCTTCTTAAACATTTGATGACACTGGGTCTTGTGCTCCCTTTTCTCTTTACAAGTTAAAAATTGTAGCCGACATTTGGAACACTGGTGAAAACGCTTTGCCCAGTGCTGTTTATAATGACATATGTA…	1956	(REVERSE SENSE)	MEPPWMSCEEEQEPEPQKSEGETKLVNDEDAELILVGVEHVHEDDDVIFVGMTSNSKPVISNILNRVTPGSCSRRNRYGHFRKDNAQKLQPVSHVTPTSEAKTVLPLSVSESRSTDSPIIIEPLSKADSKNISPQIMPNSFSELCSPLITFTSSLQHPVETAVSAGDMDKSPRVSKRLSTSETNSTSPKRPTLSDGVIGEHSLALSLSGTFHTVTTQQSTPDSVHNSLSHVQSGEPCPTAFPKDNVHCKPVSPVGGNVLTKTDFPSVSSQNKFADPTEGNLIVLLRDFYYGQHIGDGQPEPKTHTAFKCHSCLKVLKNVEFMNHMKHHLELERLRGDSWKYHTTCQHCHRQFPTPFQLQCHIESVHTSQEPCTVCKICELSFEADQILLQHMKDNHKPG…	543
AC169218	TTGGCAGTGGACACGCCGGCAGTTGAAGCGGAGTCCCAGGCCTGAGGAGGCGTTGTTCCCTCGGGCCTGCCTCCTCAGACTTAACCCAGGGACTGTTTAGGTGCAGGTGAGCTGCCGGCAGTTCTGGCATCGCCGCCCACGGGGACCGGTGGCAGTTTATTTAAAGGAAGCACTGGGACTTGTGGTCACACCCTCCAAGAACAAAAAAGTATTTAAAATATGGAACCACCATGGATGTCATGTGAAGAAGAACAAGAGCCAGAACCACAGAAAAGTGAGGGAGAAACCAAACTAGTAAGTGATGAAGATGCTGAACTCATCTTGGTGGGAGTGGAACATGTACATGAGGATGATGATGTGATCTTTGTTGGGATGACCTCAAATTCAAAACCAGTCATT…	1956		MEPPWMSCEEEQEPEPQKSEGETKLVSDEDAELILVGVEHVHEDDDVIFVGMTSNSKPVISNVLNRVTPGSCSRRNRYGHFRKDNAQKLQPVSHVTPTSEAKTVLPLSVSESRSTDSPIIIEPLSKADSKNISPQIVPNSFSELCSPLITFTSSLQHPVETAVSAGDMDKSPRVSKRLSTSETNSTSPKRPTLSDGIIGEHSLALSLSGTFHTVTTQQSTPDSVHNSLSHVQSGEPCPTAFPKDNVHCKPVSPLGGNVLTKTDFPSVSSQNKFADPTEGNLIVLLRDFYYGQHIGDGQPEPKTHTVFKCHSCLKVLKNVEFMNHMKHHLELERLRCDSWKYHTTCQHCHRQFPTPFQLQCHIESVHTSQEPCTVCKICELSFEADQILLQHMKDNHKPG…	543	Y	Y
AC175544	TTGGTTTCTCTGTATTTATTATTGAATCATGCTATAGTTGATTTTTTTGTTTTTAATGGAGTTTATAACTTTGAAATACTTGCTTCAGACTTACTTAAAGTAGAATTAACTGGGTTTTTTTGACCTCCTACTTTTAGATTTGGGGGGTGATGGTTCAGAATCAGATGCGTTCACAGTAATGGATGCTACTTCCACCAATCCTGGTTGAAGGGGTTCCAGTGATACCTGAATAACAACTTTTCTTTCAGGAGGTAATCCTTCTAGCTGCTTAGGCTTCTTAAACATTTGATGACACTGGGTCTTGTGCTCCCTTTTCTCTTTACAAGTTAAAAATTGTAGCCGACATTTGGAACACTGGTGAAAACGCTTTGCCCAGTGCTGTCTATAATGACATATGTA…	1956	(REVERSE SENSE)	MEPPWMSCEEEQEPEPQKSEGETKLVSDEDAELILVGVEHVHEDDDVIFVGMTSNSKPVISNVLNRVTPGSCSRRNRYGHFRKDNAQKLQPVSHVTPTSEAKTVLPLSVSESRSTDSPIIIEPLSKADSKNISPQIVPNSFSELCSPLITFTSSLQHPVETAVSAGDMDKSPRVSKRLSTSETNSTSPKRPTLSDGIIGEHSLALSLSGTFHTVTTQQSTPDSVHNSLSHVQSGEPCPTAFPKDNVHCKPVSPLGGNVLTKTDFPSVSSQNKFADPTEGNLIVLLRDFYYGQHIGDGQPEPKTHTVFKCHSCLKVLKNVEFMNHMKHHLELERLRCDSWKYHTTCQHCHRQFPTPFQLQCHIESVHTSQEPCTVCKICELSFEADQILLQHMKDNHKPG…	543	Y	Y
AC213442	TTGGCAGTGGACACGCCGGCAGTTGAAGCGGAGTCCCAGGCCTGAGGAGGCGTTGTTCCCTCGGGCCTGCCTCCTCAGACTTAACCCAGGGACTGTTTAGGTGCAGGTGAGCTGCCGGCAGTTCTGGCATCGCCGCCCACGGGGACCGGTGGCAGTTTATTTAAAGGAAGCACTGGGACTTGTGGTCACACCCTCCAAGAACAAAAAAGTATTTAAAATATGGAACCACCATGGATGTCATGTGAAGAAGAACAAGAGCCAGAACCACAGAAAAGTGAGGGAGAAACCAAACTAGTAAGTGATGAAGATGCTGAACTCATCTTGGTGGGAGTGGAACATGTACATGAGGATGATGATGTGATCTTTGTTGGGATGACCTCAAATTCAAAACCAGTCATT…	1956		MEPPWMSCEEEQEPEPQKSEGETKLVSDEDAELILVGVEHVHEDDDVIFVGMTSNSKPVISNVLNRVTPGSCSRRNRYGHFRKDNAQKLQPVSHVTPTSEAKTVLPLSVSESRSTDSPIIIEPLSKADSKNISPQIVPNSFSELCSPLITFTSSLQHPVETAVSAGDMDKSPRVSKRLSTSETNSTSPKRPTLSDGIIGEHSLALSLSGTFHTVTTQQSTPDSVHNSLSHVQSGEPCPTAFPKDNVHCKPVSPLGGNVLTKTDFPSVSSQNKFADPTEGNLIVLLRDFYYGQHIGDGQPEPKTHTVFKCHSCLKVLKNVEFMNHMKHHLELERLRCDSWKYHTTCQHCHRQFPTPFQLQCHIESVHTSQEPCTVCKICELSFEADQILLQHMKDNHKPG…	543	Y	Y
AC216830	TTGGCAGTGGACACGCCGGCAGTTGAAGCGGAGTCCCAGGCCTGAGGAGGCGTTGTTCCCTCGGGCCTGCCTCCTCAGACTTAACCCAGGGACTGTTTAGGTGCAGGTGAGCTGCCGGCAGTTCTGGCATCGCCGCCCACGGGGACCGGTGGCAGTTTATTTAAAGGAAGCACTGGGACTTGTGGTCACACCCTCCAAGAACAAAAAAGTATTTAAAATATGGAACCACCATGGATGTCATGTGAAGAAGAACAAGAGCCAGAACCACAGAAAAGTGAGGGAGAAACCAAACTAGTAAGTGATGAAGATGCTGAACTCATCTTGGTGGGAGTGGAACATGTACATGAGGATGATGATGTGATCTTTGTTGGGATGACCTCAAATTCAAAACCAGTCATT…	1956		MEPPWMSCEEEQEPEPQKSEGETKLVSDEDAELILVGVEHVHEDDDVIFVGMTSNSKPVISNVLNRVTPGSCSRRNRYGHFRKDNAQKLQPVSHVTPTSEAKTVLPLSVSESRSTDSPIIIEPLSKADSKNISPQIVPNSFSELCSPLITFTSSLQHPVETAVSAGDMDKSPRVSKRLSTSETNSTSPKRPTLSDGIIGEHSLALSLSGTFHTVTTQQSTPDSVHNSLSHVQSGEPCPTAFPKDNVHCKPVSPLGGNVLTKTDFPSVSSQNKFADPTEGNLIVLLRDFYYGQHIGDGQPEPKTHTVFKCHSCLKVLKNVEFMNHMKHHLELERLRCDSWKYHTTCQHCHRQFPTPFQLQCHIESVHTSQEPCTVCKICELSFEADQILLQHMKDNHKPG…	543	Y	Y
AC216980	TTGGTTTCTCTGTATTTATTATTGAATCATGCTATAGTTGATTTTTTTGTTTTTAATGGAGTTTATAACTTTGAAATACTTGCTTCAGACTTACTTAAAGTAGAATTAACTGGGTTTTTTTGACCTCCTACTTTTAGATTTGGGGGGTGATGGTTCAGAATCAGATGCGTTCACAGTAATGGATGCTACTTCCACCAATCCTGGTTGAAGGGGTTCCAGTGATACCTGAATAACAACTTTTCTTTCAGGAGGTAATCCTTCTAGCTGCTTAGGCTTCTTAAACATTTGATGACACTGGGTCTTGTGCTCCCTTTTCTCTTTACAAGTTAAAAATTGTAGCCGACATTTGGAACACTGGTGAAAACGCTTTGCCCAGTGCTGTCTATAATGACATATGTA…	1956	(REVERSE SENSE)	MEPPWMSCEEEQEPEPQKSEGETKLVSDEDAELILVGVEHVHEDDDVIFVGMTSNSKPVISNVLNRVTPGSCSRRNRYGHFRKDNAQKLQPVSHVTPTSEAKTVLPLSVSESRSTDSPIIIEPLSKADSKNISPQIVPNSFSELCSPLITFTSSLQHPVETAVSAGDMDKSPRVSKRLSTSETNSTSPKRPTLSDGIIGEHSLALSLSGTFHTVTTQQSTPDSVHNSLSHVQSGEPCPTAFPKDNVHCKPVSPLGGNVLTKTDFPSVSSQNKFADPTEGNLIVLLRDFYYGQHIGDGQPEPKTHTVFKCHSCLKVLKNVEFMNHMKHHLELERLRCDSWKYHTTCQHCHRQFPTPFQLQCHIESVHTSQEPCTVCKICELSFEADQILLQHMKDNHKPG…	543	Y	Y
AC226022	TTGGTTTCTCTGTATTTATTATTGAATCATGCTATAGTTGATTTTTTTGTTTTTAATGGAGTTTATAACTTTGAAATACTTGCTTCAGACTTACTTAAAGTAGAATTAACTGGGTTTTTTTGACCTCCTACTTTTAGATTTGGGGGGTGATGGTTCAGAATCAGATGCGTTCACAGTAATGGATGCTACTTCCACCAATCCTGGTTGAAGGGGTTCCAGTGATACCTGAATAACAACTTTTCTTTCAGGAGGTAATCCTTCTAGCTGCTTAGGCTTCTTAAACATTTGATGACACTGGGTCTTGTGCTCCCTTTTCTCTTTACAAGTTAAAAATTGTAGCCGACATTTGGAACACTGGTGAAAACGCTTTGCCCAGTGCTGTCTATAATGACATATGTA…	1956	(REVERSE SENSE)	MEPPWMSCEEEQEPEPQKSEGETKLVSDEDAELILVGVEHVHEDDDVIFVGMTSNSKPVISNVLNRVTPGSCSRRNRYGHFRKDNAQKLQPVSHVTPTSEAKTVLPLSVSESRSTDSPIIIEPLSKADSKNISPQIVPNSFSELCSPLITFTSSLQHPVETAVSAGDMDKSPRVSKRLSTSETNSTSPKRPTLSDGIIGEHSLALSLSGTFHTVTTQQSTPDSVHNSLSHVQSGEPCPTAFPKDNVHCKPVSPLGGNVLTKTDFPSVSSQNKFADPTEGNLIVLLRDFYYGQHIGDGQPEPKTHTVFKCHSCLKVLKNVEFMNHMKHHLELERLRCDSWKYHTTCQHCHRQFPTPFQLQCHIESVHTSQEPCTVCKICELSFEADQILLQHMKDNHKPG…	543	Y	Y
AC237568	TTGGCAGTGGACACGCCGGCAGTTGAAGCGGAGTCCCAGGCCTGAGGAGGCGTTGTTCCCTCGGGCCTGCCTCCTCAGACTTAACCCAGGGACTGTTTAGGTGCAGGTGAGCTGCCGGCAGTTCTGGCATCGCCGCCCACGGGGACCGGTGGCAGTTTATTTAAAGGAAGCACTGGGACTTGTGGTCACACCCTCCAAGAACAAAAAAGTATTTAAAATATGGAACCACCATGGATGTCATGTGAAGAAGAACAAGAGCCAGAACCACAGAAAAGTGAGGGAGAAACCAAACTAGTAAGTGATGAAGATGCTGAACTCATCTTGGTGGGAGTGGAACATGTACATGAGGATGATGATGTGATCTTTGTTGGGATGACCTCAAATTCAAAACCAGTCATT…	1956		MEPPWMSCEEEQEPEPQKSEGETKLVSDEDAELILVGVEHVHEDDDVIFVGMTSNSKPVISNVLNRVTPGSCSRRNRYGHFRKDNAQKLQPVSHVTPTSEAKTVLPLSVSESRSTDSPIIIEPLSKADSKNISPQIVPNSFSELCSPLITFTSSLQHPVETAVSAGDMDKSPRVSKRLSTSETNSTSPKRPTLSDGIIGEHSLALSLSGTFHTVTTQQSTPDSVHNSLSHVQSGEPCPTAFPKDNVHCKPVSPLGGNVLTKTDFPSVSSQNKFADPTEGNLIVLLRDFYYGQHIGDGQPEPKTHTVFKCHSCLKVLKNVEFMNHMKHHLELERLRCDSWKYHTTCQHCHRQFPTPFQLQCHIESVHTSQEPCTVCKICELSFEADQILLQHMKDNHKPG…	543	Y
AC213448	TTGGCAGCGGACACGCCGGCAGTTGAAGCGGCGTCCCAGGCCTGAGGAGGCATTGTTCCCTCGGGCCTGCCTCCTCAGACTTAACCCAGGGACTGTTTAGGTGCAGGTGAGCTGCCGGCAGTTCTGGCATCGCCGCCCACGGGGACCGGTGGCAGTTTATTTAAAGGAAGCACTGGGACTTGTGGTCACACCCTCCAAGAACAAAAAAGTATTTAAAATATGGAACCACCATGGATGTCATGTGAAGAAGAACAAGAGCCAGAACCACAGAAAAGCGAGGGAGAAACCAAACTAGTAAATGATGAAGATGCTGAACTCATCTTGGTTGGAGTGGAACATGTACATGAGGATGATGATGTGATCTTTGTTGGGATGACCTCAAATTCAAAACCAGTCATT…	1956		MEPPWMSCEEEQEPEPQKSEGETKLVNDEDAELILVGVEHVHEDDDVIFVGMTSNSKPVISNILNRVTPGSCSRRNRYGHFRKDNAQKLQPVSHVTPTSEAKTVLPLSVSESRSTDSPIIIEPLSKADSKNISPQIMPNSFSELCSPLITFTSSLQHPVETAVSAGDMDKSPRVSKRLSTSETNSTSPKRPTLSDGVIGEHSLALSLSGTFHTVTTQQSTPDSVHNSLSHVQSGEPCPTAFPKDNVHCKPVSPLGGNVLTKTDFPSVSSQNKFADPTEGNLIVLLRDFYYGQHIGDGQPEPKTHTAFKCHSCLKVLKNVEFMNHMKHHLELERLRGDSWKYHTTCQHCHRQFPTPFQLQCHIESVHTSQEPCTVCKICELSFEADQILLQHMKDNHKPG…	543		Y
AC213715	TTGGCAGCGGACACGCCGGCAGTTGAAGCGGCGTCCCAGGCCTGAGGAGGCATTGTTCCCTCGGGCCTGCCTCCTCAGACTTAACCCAGGGACTGTTTAGGTGCAGGTGAGCTGCCGGCAGTTCTGGCATCGCCGCCCACGGGGACCGGTGGCAGTTTATTTAAAGGAAGCACTGGGACTTGTGGTCACACCCTCCAAGAACAAAAAAGTATTTAAAATATGGAACCACCATGGATGTCATGTGAAGAAGAACAAGAGCCAGAACCACAGAAAAGCGAGGGAGAAACCAAACTAGTAAATGATGAAGATGCTGAACTCATCTTGGTTGGAGTGGAACATGTACATGAGGATGATGATGTGATCTTTGTTGGGATGACCTCAAATTCAAAACCAGTCATT…	1956		MEPPWMSCEEEQEPEPQKSEGETKLVNDEDAELILVGVEHVHEDDDVIFVGMTSNSKPVISNILNRVTPGSCSRRNRYGHFRKDNAQKLQPVSHVTPTSEAKTVLPLSVSESRSTDSPIIIEPLSKADSKNISPQIMPNSFSELCSPLITFTSSLQHPVETAVSAGDMDKSPRVSKRLSTSETNSTSPKRPTLSDGVIGEHSLALSLSGTFHTVTTQQSTPDSVHNSLSHVQSGEPCPTAFPKDNVHCKPVSPLGGNVLTKTDFPSVSSQNKFADPTEGNLIVLLRDFYYGQHIGDGQPEPKTHTAFKCHSCLKVLKNVEFMNHMKHHLELERLRGDSWKYHTTCQHCHRQFPTPFQLQCHIESVHTSQEPCTVCKICELSFEADQILLQHMKDNHKPG…	543		Y
AC216752	TTGGCAGCGGACACGCCGGCAGTTGAAGCGGCGTCCCAGGCCTGAGGAGGCATTGTTCCCTCGGGCCTGCCTCCTCAGACTTAACCCAGGGACTGTTTAGGTGCAGGTGAGCTGCCGGCAGTTCTGGCATCGCCGCCCACGGGGACCGGTGGCAGTTTATTTAAAGGAAGCACTGGGACTTGTGGTCACACCCTCCAAGAACAAAAAAGTATTTAAAATATGGAACCACCATGGATGTCATGTGAAGAAGAACAAGAGCCAGAACCACAGAAAAGCGAGGGAGAAACCAAACTAGTAAATGATGAAGATGCTGAACTCATCTTGGTTGGAGTGGAACATGTACATGAGGATGATGATGTGATCTTTGTTGGGATGACCTCAAATTCAAAACCAGTCATT…	1956		MEPPWMSCEEEQEPEPQKSEGETKLVNDEDAELILVGVEHVHEDDDVIFVGMTSNSKPVISNILNRVTPGSCSRRNRYGHFRKDNAQKLQPVSHVTPTSEAKTVLPLSVSESRSTDSPIIIEPLSKADSKNISPQIMPNSFSELCSPLITFTSSLQHPVETAVSAGDMDKSPRVSKRLSTSETNSTSPKRPTLSDGVIGEHSLALSLSGTFHTVTTQQSTPDSVHNSLSHVQSGEPCPTAFPKDNVHCKPVSPLGGNVLTKTDFPSVSSQNKFADPTEGNLIVLLRDFYYGQHIGDGQPEPKTHTAFKCHSCLKVLKNVEFMNHMKHHLELERLRGDSWKYHTTCQHCHRQFPTPFQLQCHIESVHTSQEPCTVCKICELSFEADQILLQHMKDNHKPG…	543		Y
AC216909	TTGGTTTCTCTGTATTTATTATTGAATAATGCTATAGTTGAATTTTTTGTTTTTAATGGAGTTTATAACTTTGAAATACTTGCTTCAGACTTACTTAAAGTAGACTTAACCGGGTTTTTTTGACCTCCTACTTTTAGATTTGGGGGGTGATGGTTCAGAATCAGATGCGTTCACAGTAATGGATGCTACTTCCACCAATCCTGGTTGAAGGGGTTCCAGTGATACCTGAATAACAACTTTTGTTTCAGGAGGTAATCCTTCTAGCTGCTTAGGCTTCTTAAACATTTGATGACACTGGGTCTTGTGCTCCCTTTTCTCTTTACAAGTTAAAAATTGTAGCCGACATTTGGAACACTGGTGAAAACGCTTTGCCCAGTGCTGTTTATAATGACATATGTA…	1956	(REVERSE SENSE)	MEPPWMSCEEEQEPEPQKSEGETKLVNDEDAELILVGVEHVHEDDDVIFVGMTSNSKPVISNILNRVTPGSCSRRNRYGHFRKDNAQKLQPVSHVTPTSEAKTVLPLSVSESRSTDSPIIIEPLSKADSKNISPQIMPNSFSELCSPLITFTSSLQHPVETAVSAGDMDKSPRVSKRLSTSETNSTSPKRPTLSDGVIGEHSLALSLSGTFHTVTTQQSTPDSVHNSLSHVQSGEPCPTAFPKDNVHCKPVSPLGGNVLTKTDFPSVSSQNKFADPTEGNLIVLLRDFYYGQHIGDGQPEPKTHTAFKCHSCLKVLKNVEFMNHMKHHLELERLRGDSWKYHTTCQHCHRQFPTPFQLQCHIESVHTSQEPCTVCKICELSFEADQILLQHMKDNHKPG…	543		Y
AC232283	TTGGCAGCGGACACGCCGGCAGTTGAAGCGGCGTCCCAGGCCTGAGGAGGCATTGTTCCCTCGGGCCTGCCTCCTCAGACTTAACCCAGGGACTGTTTAGGTGCAGGTGAGCTGCCGGCAGTTCTGGCATCGCCGCCCACGGGGACCGGTGGCAGTTTATTTAAAGGAAGCACTGGGACTTGTGGTCACACCCTCCAAGAACAAAAAAGTATTTAAAATATGGAACCACCATGGATGTCATGTGAAGAAGAACAAGAGCCAGAACCACAGAAAAGCGAGGGAGAAACCAAACTAGTAAATGATGAAGATGCTGAACTCATCTTGGTTGGAGTGGAACATGTACATGAGGATGATGATGTGATCTTTGTTGGGATGACCTCAAATTCAAAACCAGTCATT…	1956		MEPPWMSCEEEQEPEPQKSEGETKLVNDEDAELILVGVEHVHEDDDVIFVGMTSNSKPVISNILNRVTPGSCSRRNRYGHFRKDNAQKLQPVSHVTPTSEAKTVLPLSVSESRSTDSPIIIEPLSKADSKNISPQIMPNSFSELCSPLITFTSSLQHPVETAVSAGDMDKSPRVSKRLSTSETNSTSPKRPTLSDGVIGEHSLALSLSGTFHTVTTQQSTPDSVHNSLSHVQSGEPCPTAFPKDNVHCKPVSPLGGNVLTKTDFPSVSSQNKFADPTEGNLIVLLRDFYYGQHIGDGQPEPKTHTAFKCHSCLKVLKNVEFMNHMKHHLELERLRGDSWKYHTTCQHCHRQFPTPFQLQCHIESVHTSQEPCTVCKICELSFEADQILLQHMKDNHKPG…	543		Y
AC233223	TTGGTTTCTCTGTATTTATTATTGAATAATGCTATAGTTGAATTTTTTGTTTTTAATGGAGTTTATAACTTTGAAATACTTGCTTCAGACTTACTTAAAGTAGACTTAACCGGGTTTTTTTGACCTCCTACTTTTAGATTTGGGGGGTGATGGTTCAGAATCAGATGCGTTCACAGTAATGGATGCTACTTCCACCAATCCTGGTTGAAGGGGTTCCAGTGATACCTGAATAACAACTTTTGTTTCAGGAGGTAATCCTTCTAGCTGCTTAGGCTTCTTAAACATTTGATGACACTGGGTCTTGTGCTCCCTTTTCTCTTTACAAGTTAAAAATTGTAGCCGACATTTGGAACACTGGTGAAAACGCTTTGCCCAGTGCTGTTTATAATGACATATGTA…	1956	(REVERSE SENSE)	MEPPWMSCEEEQEPEPQKSEGETKLVNDEDAELILVGVEHVHEDDDVIFVGMTSNSKPVISNILNRVTPGSCSRRNRYGHFRKDNAQKLQPVSHVTPTSEAKTVLPLSVSESRSTDSPIIIEPLSKADSKNISPQIMPNSFSELCSPLITFTSSLQHPVETAVSAGDMDKSPRVSKRLSTSETNSTSPKRPTLSDGVIGEHSLALSLSGTFHTVTTQQSTPDSVHNSLSHVQSGEPCPTAFPKDNVHCKPVSPLGGNVLTKTDFPSVSSQNKFADPTEGNLIVLLRDFYYGQHIGDGQPEPKTHTAFKCHSCLKVLKNVEFMNHMKHHLELERLRGDSWKYHTTCQHCHRQFPTPFQLQCHIESVHTSQEPCTVCKICELSFEADQILLQHMKDNHKPG…	543		Y
AC233687	TTGGTTTCTCTGTATTTATTATTGAATAATGCTATAGTTGAATTTTTTGTTTTTAATGGAGTTTATAACTTTGAAATACTTGCTTCAGACTTACTTAAAGTAGACTTAACCGGGTTTTTTTGACCTCCTACTTTTAGATTTGGGGGGTGATGGTTCAGAATCAGATGCGTTCACAGTAATGGATGCTACTTCCACCAATCCTGGTTGAAGGGGTTCCAGTGATACCTGAATAACAACTTTTGTTTCAGGAGGTAATCCTTCTAGCTGCTTAGGCTTCTTAAACATTTGATGACACTGGGTCTTGTGCTCCCTTTTCTCTTTACAAGTTAAAAATTGTAGCCGACATTTGGAACACTGGTGAAAACGCTTTGCCCAGTGCTGTTTATAATGACATATGTA…	1956	(REVERSE SENSE)	MEPPWMSCEEEQEPEPQKSEGETKLVNDEDAELILVGVEHVHEDDDVIFVGMTSNSKPVISNILNRVTPGSCSRRNRYGHFRKDNAQKLQPVSHVTPTSEAKTVLPLSVSESRSTDSPIIIEPLSKADSKNISPQIMPNSFSELCSPLITFTSSLQHPVETAVSAGDMDKSPRVSKRLSTSETNSTSPKRPTLSDGVIGEHSLALSLSGTFHTVTTQQSTPDSVHNSLSHVQSGEPCPTAFPKDNVHCKPVSPLGGNVLTKTDFPSVSSQNKFADPTEGNLIVLLRDFYYGQHIGDGQPEPKTHTAFKCHSCLKVLKNVEFMNHMKHHLELERLRGDSWKYHTTCQHCHRQFPTPFQLQCHIESVHTSQEPCTVCKICELSFEADQILLQHMKDNHKPG…	543		Y
AC213714	TTGGTTTCTCTGTATTTATTATTGAATAATGCTATAGTTGAATTTTTTGTTTTTAATGGAGTTTATAACTTTGAAATACTTGCTTCAGACTTACTTAAAGTAGAATTAACCGGGTTTTTTTGACCTCCTACTTTTAGATTTGGGGGGTGATGGTTCAGAATCAGATGCGTTCACAGTAATGGATGCTACTTCCACCAATCCTGGTTGAAGGGGTTCCAGTGATACCTGAATAACAACTTTTGTTTCAGGAGGTAATCCTTCTAGCTGCTTAGGCTTCTTAAACATTTGATGACACTGGGTCTTGTGCTCCCTTTTCTCTTTACAAGTTAAAAATTGTAGCCGACATTTGGAACACTGGTGAAAACGCTTTGCCCAGTGCTGTCTATAATGACATATGTA…	1956	(REVERSE SENSE)	MEPPWMSCEEEQEPEPQKSEGETKLVNDEDAELILVGVEHVHEDDDVIFVGMTSNSKPVISNILNRVTPGSSSRRNRYGHFRKDNAQKLQPVSHVTPTSEAKTVLPLSVSESRSTDSPIIIEPLSKADSKNISPQIMPNSFSELCSPLITFTSSLQHPVETAVSAGDMDKSPRVSKRLSTSETNSTSPKRPTLSDGVIGEHSLALSLSGTFHTVTTQQSTPDSVHNSLSHVQSGEPCPTAFPKDNVHCKPVSPLGGNVLTKTDFPSVSSQNKFADPTEGNLIVLLRDFYYGQHIGDGQPEPKTHTAFKCHSCLKVLKNVEFMNHMKHHLELERLRGDSWKYHTTCQHCHRQFPTPFQLQCHIESVHTSQEPCTVCKICELSFEADQILLQHMKDNHKPG…	543	Y	Y
AC225846	TTGGCAGCGGACACGCCGGCAGTTGAAGCGGCGTCCCAGGCCTGAGGAGGCATTGTTCCCTCGGGCCTGCCTCCTCAGACTTAACCCAGGGACTGTTTAGGTGCAGGTGAGCTGCCGGCAGTTCTGGCATCGCCGCCCACGGGGACCGGTGGCAGTTTATTTAAAGGAAGCACTGGGACTTGTGGTCACACCCTCCAAGAACAAAAAAGTATTTAAAATATGGAACCACCATGGATGTCATGTGAAGAAGAACAAGAGCCAGAACCACAGAAAAGCGAGGGAGAAACCAAACTAGTAAATGATGAAGATGCTGAACTCATCTTGGTTGGAGTGGAACATGTACATGAGGATGATGATGTGATCTTTGTTGGGATGACCTCAAATTCAAAACCAGTCATT…	1956		MEPPWMSCEEEQEPEPQKSEGETKLVNDEDAELILVGVEHVHEDDDVIFVGMTSNSKPVISNILNRVTPGSSSRRNRYGHFRKDNAQKLQPVSHVTPTSEAKTVLPLSVSESRSTDSPIIIEPLSKADSKNISPQIMPNSFSELCSPLITFTSSLQHPVETAVSAGDMDKSPRVSKRLSTSETNSTSPKRPTLSDGVIGEHSLALSLSGTFHTVTTQQSTPDSVHNSLSHVQSGEPCPTAFPKDNVHCKPVSPLGGNVLTKTDFPSVSSQNKFADPTEGNLIVLLRDFYYGQHIGDGQPEPKTHTAFKCHSCLKVLKNVEFMNHMKHHLELERLRGDSWKYHTTCQHCHRQFPTPFQLQCHIESVHTSQEPCTVCKICELSFEADQILLQHMKDNHKPG…	543	Y	Y
AC226436	TTGGCAGCGGACACGCCGGCAGTTGAAGCGGCGTCCCAGGCCTGAGGAGGCATTGTTCCCTCGGGCCTGCCTCCTCAGACTTAACCCAGGGACTGTTTAGGTGCAGGTGAGCTGCCGGCAGTTCTGGCATCGCCGCCCACGGGGACCGGTGGCAGTTTATTTAAAGGAAGCACTGGGACTTGTGGTCACACCCTCCAAGAACAAAAAAGTATTTAAAATATGGAACCACCATGGATGTCATGTGAAGAAGAACAAGAGCCAGAACCACAGAAAAGCGAGGGAGAAACCAAACTAGTAAATGATGAAGATGCTGAACTCATCTTGGTTGGAGTGGAACATGTACATGAGGATGATGATGTGATCTTTGTTGGGATGACCTCAAATTCAAAACCAGTCATT…	1956		MEPPWMSCEEEQEPEPQKSEGETKLVNDEDAELILVGVEHVHEDDDVIFVGMTSNSKPVISNILNRVTPGSSSRRNRYGHFRKDNAQKLQPVSHVTPTSEAKTVLPLSVSESRSTDSPIIIEPLSKADSKNISPQIMPNSFSELCSPLITFTSSLQHPVETAVSAGDMDKSPRVSKRLSTSETNSTSPKRPTLSDGVIGEHSLALSLSGTFHTVTTQQSTPDSVHNSLSHVQSGEPCPTAFPKDNVHCKPVSPLGGNVLTKTDFPSVSSQNKFADPTEGNLIVLLRDFYYGQHIGDGQPEPKTHTAFKCHSCLKVLKNVEFMNHMKHHLELERLRGDSWKYHTTCQHCHRQFPTPFQLQCHIESVHTSQEPCTVCKICELSFEADQILLQHMKDNHKPG…	543	Y	Y
AC232313	TTGGTTTCTCTGTATTTATTATTGAATAATGCTATAGTTGAATTTTTTGTTTTTAATGGAGTTTATAACTTTGAAATACTTGCTTCAGACTTACTTAAAGTAGAATTAACCGGGTTTTTTTGACCTCCTACTTTTAGATTTGGGGGGTGATGGTTCAGAATCAGATGCGTTCACAGTAATGGATGCTACTTCCACCAATCCTGGTTGAAGGGGTTCCAGTGATACCTGAATAACAACTTTTGTTTCAGGAGGTAATCCTTCTAGCTGCTTAGGCTTCTTAAACATTTGATGACACTGGGTCTTGTGCTCCCTTTTCTCTTTACAAGTTAAAAATTGTAGCCGACATTTGGAACACTGGTGAAAACGCTTTGCCCAGTGCTGTCTATAATGACATATGTA…	1956	(REVERSE SENSE)	MEPPWMSCEEEQEPEPQKSEGETKLVNDEDAELILVGVEHVHEDDDVIFVGMTSNSKPVISNILNRVTPGSSSRRNRYGHFRKDNAQKLQPVSHVTPTSEAKTVLPLSVSESRSTDSPIIIEPLSKADSKNISPQIMPNSFSELCSPLITFTSSLQHPVETAVSAGDMDKSPRVSKRLSTSETNSTSPKRPTLSDGVIGEHSLALSLSGTFHTVTTQQSTPDSVHNSLSHVQSGEPCPTAFPKDNVHCKPVSPLGGNVLTKTDFPSVSSQNKFADPTEGNLIVLLRDFYYGQHIGDGQPEPKTHTAFKCHSCLKVLKNVEFMNHMKHHLELERLRGDSWKYHTTCQHCHRQFPTPFQLQCHIESVHTSQEPCTVCKICELSFEADQILLQHMKDNHKPG…	543	Y	Y
AC233686	TTGGTTTCTCTGTATTTATTATTGAATAATGCTATAGTTGAATTTTTTGTTTTTAATGGAGTTTATAACTTTGAAATACTTGCTTCAGACTTACTTAAAGTAGAATTAACCGGGTTTTTTTGACCTCCTACTTTTAGATTTGGGGGGTGATGGTTCAGAATCAGATGCGTTCACAGTAATGGATGCTACTTCCACCAATCCTGGTTGAAGGGGTTCCAGTGATACCTGAATAACAACTTTTGTTTCAGGAGGTAATCCTTCTAGCTGCTTAGGCTTCTTAAACATTTGATGACACTGGGTCTTGTGCTCCCTTTTCTCTTTACAAGTTAAAAATTGTAGCCGACATTTGGAACACTGGTGAAAACGCTTTGCCCAGTGCTGTCTATAATGACATATGTA…	1956	(REVERSE SENSE)	MEPPWMSCEEEQEPEPQKSEGETKLVNDEDAELILVGVEHVHEDDDVIFVGMTSNSKPVISNILNRVTPGSSSRRNRYGHFRKDNAQKLQPVSHVTPTSEAKTVLPLSVSESRSTDSPIIIEPLSKADSKNISPQIMPNSFSELCSPLITFTSSLQHPVETAVSAGDMDKSPRVSKRLSTSETNSTSPKRPTLSDGVIGEHSLALSLSGTFHTVTTQQSTPDSVHNSLSHVQSGEPCPTAFPKDNVHCKPVSPLGGNVLTKTDFPSVSSQNKFADPTEGNLIVLLRDFYYGQHIGDGQPEPKTHTAFKCHSCLKVLKNVEFMNHMKHHLELERLRGDSWKYHTTCQHCHRQFPTPFQLQCHIESVHTSQEPCTVCKICELSFEADQILLQHMKDNHKPG…	543	Y	Y
AC235955	TTGGCAGCGGACACGCCGGCAGTTGAAGCGGCGTCCCAGGCCTGAGGAGGCATTGTTCCCTCGGGCCTGCCTCCTCAGACTTAACCCAGGGACTGTTTAGGTGCAGGTGAGCTGCCGGCAGTTCTGGCATCGCCGCCCACGGGGACCGGTGGCAGTTTATTTAAAGGAAGCACTGGGACTTGTGGTCACACCCTCCAAGAACAAAAAAGTATTTAAAATATGGAACCACCATGGATGTCATGTGAAGAAGAACAAGAGCCAGAACCACAGAAAAGCGAGGGAGAAACCAAACTAGTAAATGATGAAGATGCTGAACTCATCTTGGTTGGAGTGGAACATGTACATGAGGATGATGATGTGATCTTTGTTGGGATGACCTCAAATTCAAAACCAGTCATT…	1956		MEPPWMSCEEEQEPEPQKSEGETKLVNDEDAELILVGVEHVHEDDDVIFVGMTSNSKPVISNILNRVTPGSSSRRNRYGHFRKDNAQKLQPVSHVTPTSEAKTVLPLSVSESRSTDSPIIIEPLSKADSKNISPQIMPNSFSELCSPLITFTSSLQHPVETAVSAGDMDKSPRVSKRLSTSETNSTSPKRPTLSDGVIGEHSLALSLSGTFHTVTTQQSTPDSVHNSLSHVQSGEPCPTAFPKDNVHCKPVSPLGGNVLTKTDFPSVSSQNKFADPTEGNLIVLLRDFYYGQHIGDGQPEPKTHTAFKCHSCLKVLKNVEFMNHMKHHLELERLRGDSWKYHTTCQHCHRQFPTPFQLQCHIESVHTSQEPCTVCKICELSFEADQILLQHMKDNHKPG…	543	Y	Y
AC237559	TTGGTTTCTCTGTATTTATTATTGAATAATGCTATAGTTGAATTTTTTGTTTTTAATGGAGTTTATAACTTTGAAATACTTGCTTCAGACTTACTTAAAGTAGAATTAACCGGGTTTTTTTGACCTCCTACTTTTAGATTTGGGGGGTGATGGTTCAGAATCAGATGCGTTCACAGTAATGGATGCTACTTCCACCAATCCTGGTTGAAGGGGTTCCAGTGATACCTGAATAACAACTTTTGTTTCAGGAGGTAATCCTTCTAGCTGCTTAGGCTTCTTAAACATTTGATGACACTGGGTCTTGTGCTCCCTTTTCTCTTTACAAGTTAAAAATTGTAGCCGACATTTGGAACACTGGTGAAAACGCTTTGCCCAGTGCTGTCTATAATGACATATGTA…	1956	(REVERSE SENSE)	MEPPWMSCEEEQEPEPQKSEGETKLVNDEDAELILVGVEHVHEDDDVIFVGMTSNSKPVISNILNRVTPGSSSRRNRYGHFRKDNAQKLQPVSHVTPTSEAKTVLPLSVSESRSTDSPIIIEPLSKADSKNISPQIMPNSFSELCSPLITFTSSLQHPVETAVSAGDMDKSPRVSKRLSTSETNSTSPKRPTLSDGVIGEHSLALSLSGTFHTVTTQQSTPDSVHNSLSHVQSGEPCPTAFPKDNVHCKPVSPLGGNVLTKTDFPSVSSQNKFADPTEGNLIVLLRDFYYGQHIGDGQPEPKTHTAFKCHSCLKVLKNVEFMNHMKHHLELERLRGDSWKYHTTCQHCHRQFPTPFQLQCHIESVHTSQEPCTVCKICELSFEADQILLQHMKDNHKPG…	543	Y
AC157133	TTGGTTTCTCTGTATTTATTATTGAATAATGCTATAGTTGAATTTTTTGTTTTTAATGGAGTTTATAACTTTGAAATACTTGCTTCAGACTTACTTAAAGTAGACTTAACCAGGTTTTTTTGACCTCCTACTTTTAGATTTGGGGGGTGATGGTTCATAATCAGATGCGTTCACAGTAATGGATGCTACTTCCACCAATCCTGGTTGAAGGGGTTCCAGTGATACCTGAATAACAACTTTTGTTTCAGGAGGTAATCCTTCTAGCTGCTTAGGCTTCTTAAACATTTGATGACACTGGGTCTTGTGCTCCCTTTTCTCTTTACAAGTTAAAAATTGTAGCCGACATTTGGAACACTGGTGAAAACGCTTTGCCCAGTGCTGTCTATAATGACATATGTA…	1956	(REVERSE SENSE)	MEPPWMSCEEEQEPEPQKSEGETKLVNDEDAELILVGVEHVHEDDDVIFVGMTSNSKPVISNILNRVTPGSCSRRNRYGHFRKDNAQKLQPVSHVTPTSEAKTVLPLSVSESRSTDSPIIIEPLSKADSKNISPQIMPNSFSELCSPLITFTSSLQHPVETAVSAGDMDKSPRVSKRLSTSETNSTSPKRSTLSDGVIGEHSLALSLSGTFHTVTTQQSTPDSVHNSLSHVQSGEPCPTAFPKDNVHCKPVSPVGGNVLTKTDFPSVSSQNKFADPTEGNLIVLLRDFYYGQHIGDGQPEPKTHTAFKCHSCLKVLKNVEFMNHMKHHLELERLRGDSWKYHTTCQHCHRQFPTPFQLQCHIESVHTSQEPCTVCKICELSFEADQILLQHMKDNHKPG…	543	Y	Y
AC216720	TTGGCAGCGGACACGCCGGCAGTTGAAGCGGCGTCCCAGGCCTGAGGAGGCATTGTTTCCTCGGGCCTGCCTCCTCAGACTTAACCCAGGGACTGTTTTGGTGCAGGTGAGCTGCCGGCAGTTCTGGCATCGCCGCCCACGGGGACCGGTGGCAGTTTATTTAAAGGAAGCACTGGGACTTGTGGTCACACCCTCCAAGAACAAAAAAGTATTTAAAATATGGAACCACCATGGATGTCATGTGAAGAAGAACAAGAGCCAGAACCACAGAAAAGCGAGGGAGAAACCAAACTAGTAAATGATGAAGATGCTGAACTCATCTTGGTTGGAGTGGAACATGTACATGAGGATGATGATGTGATCTTTGTTGGGATGACCTCAAATTCAAAACCAGTCATT…	1956		MEPPWMSCEEEQEPEPQKSEGETKLVNDEDAELILVGVEHVHEDDDVIFVGMTSNSKPVISNILNRVTPGSCSRRNRYGHFRKDNAQKLQPVSHVTPTSEAKTVLPLSVSESRSTDSPIIIEPLSKADSKNISPQIMPNSFSELCSPLITFTSSLQHPVETAVSAGDMDKSPRVSKRLSTSETNSTSPKRSTLSDGVIGEHSLALSLSGTFHTVTTQQSTPDSVHNSLSHVQSGEPCPTAFPKDNVHCKPVSPVGGNVLTKTDFPSVSSQNKFADPTEGNLIVLLRDFYYGQHIGDGQPEPKTHTAFKCHSCLKVLKNVEFMNHMKHHLELERLRGDSWKYHTTCQHCHRQFPTPFQLQCHIESVHTSQEPCTVCKICELSFEADQILLQHMKDNHKPG…	543	Y	Y
AC229869	TTGGCAGCGGACACGCCGGCAGTTGAAGCGGCGTCCCAGGCCTGAGGAGGCATTGTTTCCTCGGGCCTGCCTCCTCAGACTTAACCCAGGGACTGTTTTGGTGCAGGTGAGCTGCCGGCAGTTCTGGCATCGCCGCCCACGGGGACCGGTGGCAGTTTATTTAAAGGAAGCACTGGGACTTGTGGTCACACCCTCCAAGAACAAAAAAGTATTTAAAATATGGAACCACCATGGATGTCATGTGAAGAAGAACAAGAGCCAGAACCACAGAAAAGCGAGGGAGAAACCAAACTAGTAAATGATGAAGATGCTGAACTCATCTTGGTTGGAGTGGAACATGTACATGAGGATGATGATGTGATCTTTGTTGGGATGACCTCAAATTCAAAACCAGTCATT…	1956		MEPPWMSCEEEQEPEPQKSEGETKLVNDEDAELILVGVEHVHEDDDVIFVGMTSNSKPVISNILNRVTPGSCSRRNRYGHFRKDNAQKLQPVSHVTPTSEAKTVLPLSVSESRSTDSPIIIEPLSKADSKNISPQIMPNSFSELCSPLITFTSSLQHPVETAVSAGDMDKSPRVSKRLSTSETNSTSPKRSTLSDGVIGEHSLALSLSGTFHTVTTQQSTPDSVHNSLSHVQSGEPCPTAFPKDNVHCKPVSPVGGNVLTKTDFPSVSSQNKFADPTEGNLIVLLRDFYYGQHIGDGQPEPKTHTAFKCHSCLKVLKNVEFMNHMKHHLELERLRGDSWKYHTTCQHCHRQFPTPFQLQCHIESVHTSQEPCTVCKICELSFEADQILLQHMKDNHKPG…	543	Y	Y
AC232932	TTGGCAGCGGACACGCCGGCAGTTGAAGCGGCGTCCCAGGCCTGAGGAGGCATTGTTTCCTCGGGCCTGCCTCCTCAGACTTAACCCAGGGACTGTTTTGGTGCAGGTGAGCTGCCGGCAGTTCTGGCATCGCCGCCCACGGGGACCGGTGGCAGTTTATTTAAAGGAAGCACTGGGACTTGTGGTCACACCCTCCAAGAACAAAAAAGTATTTAAAATATGGAACCACCATGGATGTCATGTGAAGAAGAACAAGAGCCAGAACCACAGAAAAGCGAGGGAGAAACCAAACTAGTAAATGATGAAGATGCTGAACTCATCTTGGTTGGAGTGGAACATGTACATGAGGATGATGATGTGATCTTTGTTGGGATGACCTCAAATTCAAAACCAGTCATT…	1956		MEPPWMSCEEEQEPEPQKSEGETKLVNDEDAELILVGVEHVHEDDDVIFVGMTSNSKPVISNILNRVTPGSCSRRNRYGHFRKDNAQKLQPVSHVTPTSEAKTVLPLSVSESRSTDSPIIIEPLSKADSKNISPQIMPNSFSELCSPLITFTSSLQHPVETAVSAGDMDKSPRVSKRLSTSETNSTSPKRSTLSDGVIGEHSLALSLSGTFHTVTTQQSTPDSVHNSLSHVQSGEPCPTAFPKDNVHCKPVSPVGGNVLTKTDFPSVSSQNKFADPTEGNLIVLLRDFYYGQHIGDGQPEPKTHTAFKCHSCLKVLKNVEFMNHMKHHLELERLRGDSWKYHTTCQHCHRQFPTPFQLQCHIESVHTSQEPCTVCKICELSFEADQILLQHMKDNHKPG…	543	Y
AC234146	TTGGCAGCGGACACGCCGGCAGTTGAAGCGGCGTCCCAGGCCTGAGGAGGCATTGTTTCCTCGGGCCTGCCTCCTCAGACTTAACCCAGGGACTGTTTTGGTGCAGGTGAGCTGCCGGCAGTTCTGGCATCGCCGCCCACGGGGACCGGTGGCAGTTTATTTAAAGGAAGCACTGGGACTTGTGGTCACACCCTCCAAGAACAAAAAAGTATTTAAAATATGGAACCACCATGGATGTCATGTGAAGAAGAACAAGAGCCAGAACCACAGAAAAGCGAGGGAGAAACCAAACTAGTAAATGATGAAGATGCTGAACTCATCTTGGTTGGAGTGGAACATGTACATGAGGATGATGATGTGATCTTTGTTGGGATGACCTCAAATTCAAAACCAGTCATT…	1956		MEPPWMSCEEEQEPEPQKSEGETKLVNDEDAELILVGVEHVHEDDDVIFVGMTSNSKPVISNILNRVTPGSCSRRNRYGHFRKDNAQKLQPVSHVTPTSEAKTVLPLSVSESRSTDSPIIIEPLSKADSKNISPQIMPNSFSELCSPLITFTSSLQHPVETAVSAGDMDKSPRVSKRLSTSETNSTSPKRSTLSDGVIGEHSLALSLSGTFHTVTTQQSTPDSVHNSLSHVQSGEPCPTAFPKDNVHCKPVSPVGGNVLTKTDFPSVSSQNKFADPTEGNLIVLLRDFYYGQHIGDGQPEPKTHTAFKCHSCLKVLKNVEFMNHMKHHLELERLRGDSWKYHTTCQHCHRQFPTPFQLQCHIESVHTSQEPCTVCKICELSFEADQILLQHMKDNHKPG…	543	Y	Y
AC213722	TTGGTTTCTCTGTATTTATTATTGAATAATGCTATAGTTGAATTTTTTGTTTTTAATGGAGTTTATAACTTTGAAATACTTGCTTCAGACTTACTTAAAGTAGACTTAACCGGGTTTTTTTGACCTCCTACTTTTAGATTTGGGGGGTGATGGTTCAGAATCAGATGCGTTCACAGTAATGGATGCTACTTCCACCAATCCTGGTTGAAGGGGTTCCAGTGATACCTGAATAACAACTTTTGTTTCAGGAGGTAATCCTTCTAGCTGCTTAGGCTTCTTAAACATTTGATGACACTGGGTCTTGTGCTCCCTTTTCTCTTTACAAGTTAAAAATTGTAGCCGACATTTGGAACACTGGTGAAAACGCTTTGCCCAGTGCTGTTTATAATGACATATGTA…	1956	(REVERSE SENSE)	MEPPWMSCEEEQEPEPQKSEGETKLVNDEDAELILVGVEHVHEDDDVIFVGMTSNSKPVISNILNRVTPGSCSRRNRYGHFRKDNAQKLQPVSHVTPTSEAKTVLPLSVSESRSTDSPIIIEPLSKADSKNISPQIMPNSFSELCSPLITFTSSLQHPVETAVSAGDMDKSPRVSKRLSTSETNSTSPKRPTLSDGVIGEHSLALSLSGTFHTVTTQQSTPDSVHNSLSHVQSGEPCPTAFPKDNVHCKPVSPVGGNVLTKTDFPSVSSQNKFADPTEGNLIVLLRDFYYGQHIGDGQPEPKTHTAFKCHSCLKVLKNVEFMNHMKHHLELERLRGDSWKYHTTCQHCHCQFPTPFQLQCHIESVHTSQEPCTVCKICELSFEADQILLQHMKDNHKPG…	543	Y	Y
AC226000	TTGGTTTCTCTGTATTTATTATTGAATAATGCTATAGTTGAATTTTTTGTTTTTAATGGAGTTTATAACTTTGAAATACTTGCTTCAGACTTACTTAAAGTAGACTTAACCGGGTTTTTTTGACCTCCTACTTTTAGATTTGGGGGGTGATGGTTCAGAATCAGATGCGTTCACAGTAATGGATGCTACTTCCACCAATCCTGGTTGAAGGGGTTCCAGTGATACCTGAATAACAACTTTTGTTTCAGGAGGTAATCCTTCTAGCTGCTTAGGCTTCTTAAACATTTGATGACACTGGGTCTTGTGCTCCCTTTTCTCTTTACAAGTTAAAAATTGTAGCCGACATTTGGAACACTGGTGAAAACGCTTTGCCCAGTGCTGTTTATAATGACATATGTA…	1956	(REVERSE SENSE)	MEPPWMSCEEEQEPEPQKSEGETKLVNDEDAELILVGVEHVHEDDDVIFVGMTSNSKPVISNILNRVTPGSCSRRNRYGHFRKDNAQKLQPVSHVTPTSEAKTVLPLSVSESRSTDSPIIIEPLSKADSKNISPQIMPNSFSELCSPLITFTSSLQHPVETAVSAGDMDKSPRVSKRLSTSETNSTSPKRPTLSDGVIGEHSLALSLSGTFHTVTTQQSTPDSVHNSLSHVQSGEPCPTAFPKDNVHCKPVSPVGGNVLTKTDFPSVSSQNKFADPTEGNLIVLLRDFYYGQHIGDGQPEPKTHTAFKCHSCLKVLKNVEFMNHMKHHLELERLRGDSWKYHTTCQHCHCQFPTPFQLQCHIESVHTSQEPCTVCKICELSFEADQILLQHMKDNHKPG…	543	Y	Y
AC229881	TTGGTTTCTCTGTATTTATTATTGAATAATGCTATAGTTGAATTTTTTGTTTTTAATGGAGTTTATAACTTTGAAATACTTGCTTCAGACTTACTTAAAGTAGACTTAACCGGGTTTTTTTGACCTCCTACTTTTAGATTTGGGGGGTGATGGTTCAGAATCAGATGCGTTCACAGTAATGGATGCTACTTCCACCAATCCTGGTTGAAGGGGTTCCAGTGATACCTGAATAACAACTTTTGTTTCAGGAGGTAATCCTTCTAGCTGCTTAGGCTTCTTAAACATTTGATGACACTGGGTCTTGTGCTCCCTTTTCTCTTTACAAGTTAAAAATTGTAGCCGACATTTGGAACACTGGTGAAAACGCTTTGCCCAGTGCTGTTTATAATGACATATGTA…	1956	(REVERSE SENSE)	MEPPWMSCEEEQEPEPQKSEGETKLVNDEDAELILVGVEHVHEDDDVIFVGMTSNSKPVISNILNRVTPGSCSRRNRYGHFRKDNAQKLQPVSHVTPTSEAKTVLPLSVSESRSTDSPIIIEPLSKADSKNISPQIMPNSFSELCSPLITFTSSLQHPVETAVSAGDMDKSPRVSKRLSTSETNSTSPKRPTLSDGVIGEHSLALSLSGTFHTVTTQQSTPDSVHNSLSHVQSGEPCPTAFPKDNVHCKPVSPVGGNVLTKTDFPSVSSQNKFADPTEGNLIVLLRDFYYGQHIGDGQPEPKTHTAFKCHSCLKVLKNVEFMNHMKHHLELERLRGDSWKYHTTCQHCHCQFPTPFQLQCHIESVHTSQEPCTVCKICELSFEADQILLQHMKDNHKPG…	543	Y	Y
AC233168	TTGGCAGCGGACACGCCGGCAGTTGAAGCGGTGCCCCAGGCCTGAGGAGGCATTGTTCCCTCGGGCCTGCCTCCTCAGACTTAACCCAGGGACTGTTTAGGTGCAGGTGAGCTGCCGGCAGTTCTGGCATCGCCGCCCACGGGGACCGGTGGCAGTTTATTTAAAGGAAGCACTGGGACTTGTGGTCACACCCTCCAAGAACAAAAAAGTATTTAAAATATGGAACCACCATGGATGTCATGTGAAGAAGAACAAGAGCCAGAACCACAGAAAAGCGAGGGAGAAACCAAACTAGTAAATGATGAAGATGCTGAACTCATCTTGGTTGGAGTGGAACATGTACATGAGGATGATGATGTGATCTTTGTTGGGATGACCTCAAATTCAAAACCAGTCATT…	1956		MEPPWMSCEEEQEPEPQKSEGETKLVNDEDAELILVGVEHVHEDDDVIFVGMTSNSKPVISNILNRVTPGSCSRRNRYGHFRKDNAQKLQPVSHVTPTSEAKTVLPLSVSESRSTDSPIIIEPLSKADSKNISPQIMPNSFSELCSPLITFTSSLQHPVETAVSAGDMDKSPRVSKRLSTSETNSTSPKRPTLSDGVIGEHSLALSLSGTFHTVTTQQSTPDSVHNSLSHVQSGEPCPTAFPKDNVHCKPVSPVGGNVLTKTDFPSVSSQNKFADPTEGNLIVLLRDFYYGQHIGDGQPEPKTHTAFKCHSCLKVLKNVEFMNHMKHHLELERLRGDSWKYHTTCQHCHCQFPTPFQLQCHIESVHTSQEPCTVCKICELSFEADQILLQHMKDNHKPG…	543	Y	Y
AC214856	TTGGCAGTGGACACGCCGGCAGTTGAAGCGGAGTCCCAGGCCTGAGGAGGCGTTGTTCCCTCGGGCCTGCCTCCTCAGACTTAACCCAGGGACTGTTTAGGTGCAGGTGAGCTGCCGGCAGTTCTGGCATCGCCGCCCACGGGAACCGGTGGCAGTTTATTTAAAGGAAGCACTGGGACTTGTGGTCACACCCTCCAAGAACAAAAAAGTATTTAAAATATGGAACCACCATGGATGTCATGTGAAGAAGAACAAGAGCCAGAACCACAGAAAAGTGAGGGAGAAACCAAACTAGTAAATGATGAAGATGCTGAACTCATCTTGGTTGGAGTGGAACATGTACATGAGGATGATGATGTGATCTTTGTTGGGATGACCTCAAATTCAAAACCAGTCATT…	1956		MEPPWMSCEEEQEPEPQKSEGETKLVNDEDAELILVGVEHVHEDDDVIFVGMTSNSKPVISNVLNRVNPGSCSRRNRYGHFRKDNAQKLQPVSHVTPTSEAKTVLPLSVSESRSTDSPIIIEPLSKADSKNISPQIVPNSFSELCSPLITFTSSLQHPVETAVSAGDMDKSPRVSKRLSTSETNSTSPKRPTLSDGITGEHSLALSLSGTFHTVTTQQSTPDSVHNSLSHVQSGEPCPTAFPKDNVHCKPVSPLGGNVLTKTDFPSVSSQNKFADPTEGNLIVLLRDFYYGQHIGDGQPEPKTHTVFKCHSCLKVLKNVEFMNHMKHHLELERLRCDSWKYHTTCQHCHRQFPTPFQLQCHIESVHTSQEPCTVCKICELSFEADQILLQHMKDNHKPG…	543	Y	Y
AC216761	TTGGTTTCTCTGTATTTATTATTGAATCATGCTATAGTTGAATTTTTTGTTTTTAATGGAGTTTATAACTTTGAAATACTTGCTTCAGACTTACTTAAAGTAGAATTAACTGGGTTTTTTTGACCTCCTACTTTTAGATTTGGGGGGTGATGGTTCAGAATCAGATGCGTTCACAGTAATGGATGCTACTTCCACCAATCCTGGTTGAAGGGGTTCCAGTGATACCTGAATAACAACTTTTGTTTCAGGAGGTAATCCTTCTAGCTGCTTAGGCTTCTTAAACATTTGATGACACTGGGTCTTGTGCTCCCTTTTCTCTTTACAAGTTAAAAATTGTAGCCGACATTTGGAACACTGGTGAAAACTCTTTGCCCAGTGCTGTCTATAATGACATATGTA…	1956	(REVERSE SENSE)	MEPPWMSCEEEQEPEPQKSEGETKLVNDEDAELILVGVEHVHEDDDVIFVGMTSNSKPVISNVLNRVNPGSCSRRNRYGHFRKDNAQKLQPVSHVTPTSEAKTVLPLSVSESRSTDSPIIIEPLSKADSKNISPQIVPNSFSELCSPLITFTSSLQHPVETAVSAGDMDKSPRVSKRLSTSETNSTSPKRPTLSDGITGEHSLALSLSGTFHTVTTQQSTPDSVHNSLSHVQSGEPCPTAFPKDNVHCKPVSPLGGNVLTKTDFPSVSSQNKFADPTEGNLIVLLRDFYYGQHIGDGQPEPKTHTVFKCHSCLKVLKNVEFMNHMKHHLELERLRCDSWKYHTTCQHCHRQFPTPFQLQCHIESVHTSQEPCTVCKICELSFEADQILLQHMKDNHKPG…	543	Y	Y
AC216832	TTGGCAGTGGACACGCCGGCAGTTGAAGCGGAGTCCCAGGCCTGAGGAGGCGTTGTTCCCTCGGGCCTGCCTCCTCAGACTTAACCCAGGGACTGTTTAGGTGCAGGTGAGCTGCCGGCAGTTCTGGCATCGCCGCCCACGGGAACCGGTGGCAGTTTATTTAAAGGAAGCACTGGGACTTGTGGTCACACCCTCCAAGAACAAAAAAGTATTTAAAATATGGAACCACCATGGATGTCATGTGAAGAAGAACAAGAGCCAGAACCACAGAAAAGTGAGGGAGAAACCAAACTAGTAAATGATGAAGATGCTGAACTCATCTTGGTTGGAGTGGAACATGTACATGAGGATGATGATGTGATCTTTGTTGGGATGACCTCAAATTCAAAACCAGTCATT…	1956		MEPPWMSCEEEQEPEPQKSEGETKLVNDEDAELILVGVEHVHEDDDVIFVGMTSNSKPVISNVLNRVNPGSCSRRNRYGHFRKDNAQKLQPVSHVTPTSEAKTVLPLSVSESRSTDSPIIIEPLSKADSKNISPQIVPNSFSELCSPLITFTSSLQHPVETAVSAGDMDKSPRVSKRLSTSETNSTSPKRPTLSDGITGEHSLALSLSGTFHTVTTQQSTPDSVHNSLSHVQSGEPCPTAFPKDNVHCKPVSPLGGNVLTKTDFPSVSSQNKFADPTEGNLIVLLRDFYYGQHIGDGQPEPKTHTVFKCHSCLKVLKNVEFMNHMKHHLELERLRCDSWKYHTTCQHCHRQFPTPFQLQCHIESVHTSQEPCTVCKICELSFEADQILLQHMKDNHKPG…	543	Y	Y
AC233222	TTGGTTTCTCTGTATTTATTATTGAATCATGCTATAGTTGAATTTTTTGTTTTTAATGGAGTTTATAACTTTGAAATACTTGCTTCAGACTTACTTAAAGTAGAATTAACTGGGTTTTTTTGACCTCCTACTTTTAGATTTGGGGGGTGATGGTTCAGAATCAGATGCGTTCACAGTAATGGATGCTACTTCCACCAATCCTGGTTGAAGGGGTTCCAGTGATACCTGAATAACAACTTTTGTTTCAGGAGGTAATCCTTCTAGCTGCTTAGGCTTCTTAAACATTTGATGACACTGGGTCTTGTGCTCCCTTTTCTCTTTACAAGTTAAAAATTGTAGCCGACATTTGGAACACTGGTGAAAACTCTTTGCCCAGTGCTGTCTATAATGACATATGTA…	1956	(REVERSE SENSE)	MEPPWMSCEEEQEPEPQKSEGETKLVNDEDAELILVGVEHVHEDDDVIFVGMTSNSKPVISNVLNRVNPGSCSRRNRYGHFRKDNAQKLQPVSHVTPTSEAKTVLPLSVSESRSTDSPIIIEPLSKADSKNISPQIVPNSFSELCSPLITFTSSLQHPVETAVSAGDMDKSPRVSKRLSTSETNSTSPKRPTLSDGITGEHSLALSLSGTFHTVTTQQSTPDSVHNSLSHVQSGEPCPTAFPKDNVHCKPVSPLGGNVLTKTDFPSVSSQNKFADPTEGNLIVLLRDFYYGQHIGDGQPEPKTHTVFKCHSCLKVLKNVEFMNHMKHHLELERLRCDSWKYHTTCQHCHRQFPTPFQLQCHIESVHTSQEPCTVCKICELSFEADQILLQHMKDNHKPG…	543	Y	Y
AC226192	TTGGTTTCTCTGTATTTATTATTGAATAATGCTATAGTTGAATTTTTTGTTTTTAATGGAGTTTATAACTTTGAAATACTTGCTTCAGACTTACTTAAAGTAGACTTAACCGGGTTTTTTTGACCTCCTACTTTTAGATTTGGGGGGTGATGGTTCAGAATCAGATGCGTTCACAGTAATGGATGCTACTTCCACCAATCCTGGTTGAAGGGGTTCCAGTGATACCTGAATAACAACTTTTGTTTCAGGAGGTAATCCTTCTAGCTGCTTAGGCTTCTTAAACATTTGATGACACTGGGTCTTGTGCTCCCTTTTCTCTTTACAAGTTAAAAATTGTAGCCGACATTTGGAACACTGGTGAAAACGCTTTGCCCAGTGCTGTTTATAATGACATATGTA…	1956	(REVERSE SENSE)	MEPPWMSCEEEQEPEPQKSEGETKLVNDEDAELILVGVEHVHEDDDVIFVGMTSNSKPVISNILNRVTPGSCSRRNRYGHFRKDNAQKLQPVSHVTPTSEAKTVLPLSVSESRSTDSPIIIEPLSKADSKNISPQIMPNSFSELCSPLITFTSSLQHPVETAVSAGDMDKSPHVSKRLSTSETNSTSPKRPTLSDGVIGEHSLALSPPDIFQRVTTQQSTPDSVHNSLSHVQSGEPCPTAFPKDNVHCKPVSPVGGNVLTKTDFPSVSSQNKFADPTEGNLIVLLRDFYYGQHIGDGQPEPKTHTAFKCHSCLKVLKNVEFMNHMKHHLELERLRGDSWKYHTTCQHCHRQFPTPFQLQCHIESVHTSQEPCTVCKICELSFEADQILLQHMKDNHKPG…	543	Y	Y
AC226424	TTGGCAGCGGACACGCCGGCAGTTGAAGCGGCGTCCCAGGCCTGAGGAGGCATTGTTCCCTCGGGCCTGCCTCCTCAGACTTAACCCAGGGACTGTTTAGGTGCAGGTGAGCTGCCGGCAGTTCTGGCATCGCCGCCCACGGGGACCGGTGGCAGTTTATTTAAAGGAAGCACTGGGACTTGTGGTCACACCCTCCAAGAACAAAAAAGTATTTAAAATATGGAACCACCATGGATGTCATGTGAAGAAGAACAAGAGCCAGAACCACAGAAAAGCGAGGGAGAAACCAAACTAGTAAATGATGAAGATGCTGAACTCATCTTGGTTGGAGTGGAACATGTACATGAGGATGATGATGTGATCTTTGTTGGGATGACCTCAAATTCAAAACCAGTCATT…	1956		MEPPWMSCEEEQEPEPQKSEGETKLVNDEDAELILVGVEHVHEDDDVIFVGMTSNSKPVISNILNRVTPGSCSRRNRYGHFRKDNAQKLQPVSHVTPTSEAKTVLPLSVSESRSTDSPIIIEPLSKADSKNISPQIMPNSFSELCSPLITFTSSLQHPVETAVSAGDMDKSPHVSKRLSTSETNSTSPKRPTLSDGVIGEHSLALSPPDIFQRVTTQQSTPDSVHNSLSHVQSGEPCPTAFPKDNVHCKPVSPVGGNVLTKTDFPSVSSQNKFADPTEGNLIVLLRDFYYGQHIGDGQPEPKTHTAFKCHSCLKVLKNVEFMNHMKHHLELERLRGDSWKYHTTCQHCHRQFPTPFQLQCHIESVHTSQEPCTVCKICELSFEADQILLQHMKDNHKPG…	543	Y	Y
AC232286	TTGGCAGCGGACACGCCGGCAGTTGAAGCGGCGTCCCAGGCCTGAGGAGGCATTGTTCCCTCGGGCCTGCCTCCTCAGACTTAACCCAGGGACTGTTTAGGTGCAGGTGAGCTGCCGGCAGTTCTGGCATCGCCGCCCACGGGGACCGGTGGCAGTTTATTTAAAGGAAGCACTGGGACTTGTGGTCACACCCTCCAAGAACAAAAAAGTATTTAAAATATGGAACCACCATGGATGTCATGTGAAGAAGAACAAGAGCCAGAACCACAGAAAAGCGAGGGAGAAACCAAACTAGTAAATGATGAAGATGCTGAACTCATCTTGGTTGGAGTGGAACATGTACATGAGGATGATGATGTGATCTTTGTTGGGATGACCTCAAATTCAAAACCAGTCATT…	1956		MEPPWMSCEEEQEPEPQKSEGETKLVNDEDAELILVGVEHVHEDDDVIFVGMTSNSKPVISNILNRVTPGSCSRRNRYGHFRKDNAQKLQPVSHVTPTSEAKTVLPLSVSESRSTDSPIIIEPLSKADSKNISPQIMPNSFSELCSPLITFTSSLQHPVETAVSAGDMDKSPHVSKRLSTSETNSTSPKRPTLSDGVIGEHSLALSPPDIFQRVTTQQSTPDSVHNSLSHVQSGEPCPTAFPKDNVHCKPVSPVGGNVLTKTDFPSVSSQNKFADPTEGNLIVLLRDFYYGQHIGDGQPEPKTHTAFKCHSCLKVLKNVEFMNHMKHHLELERLRGDSWKYHTTCQHCHRQFPTPFQLQCHIESVHTSQEPCTVCKICELSFEADQILLQHMKDNHKPG…	543	Y	Y
AC232881	TTGGTTTCTCTGTATTTATTATTGAATAATGCTATAGTTGAATTTTTTGTTTTTAATGGAGTTTATAACTTTGAAATACTTGCTTCAGACTTACTTAAAGTAGACTTAACCGGGTTTTTTTGACCTCCTACTTTTAGATTTGGGGGGTGATGGTTCAGAATCAGATGCGTTCACAGTAATGGATGCTACTTCCACCAATCCTGGTTGAAGGGGTTCCAGTGATACCTGAATAACAACTTTTGTTTCAGGAGGTAATCCTTCTAGCTGCTTAGGCTTCTTAAACATTTGATGACACTGGGTCTTGTGCTCCCTTTTCTCTTTACAAGTTAAAAATTGTAGCCGACATTTGGAACACTGGTGAAAACGCTTTGCCCAGTGCTGTTTATAATGACATATGTA…	1956	(REVERSE SENSE)	MEPPWMSCEEEQEPEPQKSEGETKLVNDEDAELILVGVEHVHEDDDVIFVGMTSNSKPVISNILNRVTPGSCSRRNRYGHFRKDNAQKLQPVSHVTPTSEAKTVLPLSVSESRSTDSPIIIEPLSKADSKNISPQIMPNSFSELCSPLITFTSSLQHPVETAVSAGDMDKSPHVSKRLSTSETNSTSPKRPTLSDGVIGEHSLALSPPDIFQRVTTQQSTPDSVHNSLSHVQSGEPCPTAFPKDNVHCKPVSPVGGNVLTKTDFPSVSSQNKFADPTEGNLIVLLRDFYYGQHIGDGQPEPKTHTAFKCHSCLKVLKNVEFMNHMKHHLELERLRGDSWKYHTTCQHCHRQFPTPFQLQCHIESVHTSQEPCTVCKICELSFEADQILLQHMKDNHKPG…	543	Y	Y
AC213704	TTGGTTTCTCTGTATTTATTATTGAATCATGCTATAGTTGATTTTTTTTGTTTTTAATGGAGTTTATAACTTTGAAATACTTGCTTCAGACTTACTTAAAGTAGAATTAACTGGGTTTTTTTGACCTCCTACTTTTAGATTTGGGGGGTGATGGTTCAGAATCAGATGCGTTCACAGTAATGGATGCTACTTCCACCAATCCTGGTTGAAGGGGTTCCAGTGATACCTGAATAACAACTTTTCTTTCAGGAGGTAATCCTTCTAGCTGCTTAGGCTTCTTAAACATTTGATGACACTGGGTCTTGTGCTCCCTTTTCTCTTTACAAGTTAAAAATTGTAGCCGACATTTGGAACACTGGTGAAAACGCTTTGCCCAGTGCTGTCTATAATGACATATGT…	1957	(REVERSE SENSE)	MEPPWMSCEEEQEPEPQKSEGETKLVSDEDAELILVGVEHVHEDDDVIFVGMTSNSKPVISNVLNRVTPGSCSRRNRYGHFRKDNAQKLQPVSHVTPTSEAKTVLPLSVSESRSTDSPIIIEPLSKADSKNISPQIVPNSFSELCSPLITFTSSLQHPVETAVSAGDMDKSPRVSKRLSTSETNSTSPKRPTLSDGIIGEHSLALSLSGTFHTVTTQQSTPDSVHNSLSHVQSGEPCPTAFPKDNVHCKPVSPLGGNVLTKTDFPSVSSQNKFADPTEGNLIVLLRDFYYGQHIGDGQPEPKTHTVFKCHSCLKVLKNVEFMNHMKHHLELERLRCDSWKYHTTCQHCHRQFPTPFQLQCHIESVHTSQEPCTVCKICELSFEADQILLQHMKDNHKPG…	543	Y
AC231868	TTGGTTTCTCTGTATTTATTATTGAATCATGCTATAGTTGATTTTTTTTGTTTTTAATGGAGTTTATAACTTTGAAATACTTGCTTCAGACTTACTTAAAGTAGAATTAACTGGGTTTTTTTGACCTCCTACTTTTAGATTTGGGGGGTGATGGTTCAGAATCAGATGCGTTCACAGTAATGGATGCTACTTCCACCAATCCTGGTTGAAGGGGTTCCAGTGATACCTGAATAACAACTTTTCTTTCAGGAGGTAATCCTTCTAGCTGCTTAGGCTTCTTAAACATTTGATGACACTGGGTCTTGTGCTCCCTTTTCTCTTTACAAGTTAAAAATTGTAGCCGACATTTGGAACACTGGTGAAAACGCTTTGCCCAGTGCTGTCTATAATGACATATGT…	1957	(REVERSE SENSE)	MEPPWMSCEEEQEPEPQKSEGETKLVSDEDAELILVGVEHVHEDDDVIFVGMTSNSKPVISNVLNRVTPGSCSRRNRYGHFRKDNAQKLQPVSHVTPTSEAKTVLPLSVSESRSTDSPIIIEPLSKADSKNISPQIVPNSFSELCSPLITFTSSLQHPVETAVSAGDMDKSPRVSKRLSTSETNSTSPKRPTLSDGIIGEHSLALSLSGTFHTVTTQQSTPDSVHNSLSHVQSGEPCPTAFPKDNVHCKPVSPLGGNVLTKTDFPSVSSQNKFADPTEGNLIVLLRDFYYGQHIGDGQPEPKTHTVFKCHSCLKVLKNVEFMNHMKHHLELERLRCDSWKYHTTCQHCHRQFPTPFQLQCHIESVHTSQEPCTVCKICELSFEADQILLQHMKDNHKPG…	543	Y
AC233176	TTGGTTTCTCTGTATTTATTATTGAATCATGCTATAGTTGATTTTTTTTGTTTTTAATGGAGTTTATAACTTTGAAATACTTGCTTCAGACTTACTTAAAGTAGAATTAACTGGGTTTTTTTGACCTCCTACTTTTAGATTTGGGGGGTGATGGTTCAGAATCAGATGCGTTCACAGTAATGGATGCTACTTCCACCAATCCTGGTTGAAGGGGTTCCAGTGATACCTGAATAACAACTTTTCTTTCAGGAGGTAATCCTTCTAGCTGCTTAGGCTTCTTAAACATTTGATGACACTGGGTCTTGTGCTCCCTTTTCTCTTTACAAGTTAAAAATTGTAGCCGACATTTGGAACACTGGTGAAAACGCTTTGCCCAGTGCTGTCTATAATGACATATGT…	1957	(REVERSE SENSE)	MEPPWMSCEEEQEPEPQKSEGETKLVSDEDAELILVGVEHVHEDDDVIFVGMTSNSKPVISNVLNRVTPGSCSRRNRYGHFRKDNAQKLQPVSHVTPTSEAKTVLPLSVSESRSTDSPIIIEPLSKADSKNISPQIVPNSFSELCSPLITFTSSLQHPVETAVSAGDMDKSPRVSKRLSTSETNSTSPKRPTLSDGIIGEHSLALSLSGTFHTVTTQQSTPDSVHNSLSHVQSGEPCPTAFPKDNVHCKPVSPLGGNVLTKTDFPSVSSQNKFADPTEGNLIVLLRDFYYGQHIGDGQPEPKTHTVFKCHSCLKVLKNVEFMNHMKHHLELERLRCDSWKYHTTCQHCHRQFPTPFQLQCHIESVHTSQEPCTVCKICELSFEADQILLQHMKDNHKPG…	543	Y
AC213445	TTGGCAGCGGACACGCCGGCAGTTGAAGCGGCGTCCCAGGCCTGAGGAGGCATTGTTCCCTCGGGCCTGCCTCCTCAGACTTAACCCAGGGACTGTTTAGGTGCAGGTGAGCTGCCGGCAGTTCTGGCATCGCCGCCCACGGGGACCGGTGGCAGTTTATTTAAAGGAAGCACTGGGACTTGTGGTCACACCCTCCAAGAACAAAAAAGTATTTAAAATATGGAACCACCATGGATGTCATGTGAAGAAGAACAAGAGCCAGAACCACAGAAAAGCGAGGGAGAAACCAAACTAGTAAATGATGAAGATGCTGAACTCATCTTGGTTGGAGTGGAACATGTACATGAGGATGATGATGTGATCTTTGTTGGGATGACCTCAAATTCAAAACCAGTCATT…	1956		MEPPWMSCEEEQEPEPQKSEGETKLVNDEDAELILVGVEHVHEDDDVIFVGMTSNSKPVISNILNRVTPGSCSRRNRYGHFRKDNAQKLQPVSHVTPTSEAKTVLPLSVSESRSTDSPIIIEPLSKADSKNISPQIMPNSFSELCSPLITFTSSLQHPVETAVSAGDMDKSPRVSKRLSTSETNSTSPKRPTLSDGVIGEHSLALSLSGTFHTVTTQQSTPDSVHTSLSHVQSGEPCPTAFPKDNVHCKPVSPLGGNVLTKTDFPSVSSQNKFADPTEGNLIVLLRDFYYGQHIGDGQPEPKTHTAFKCHSCLKVLKNVEFMNHMKHHLELERLRGDSWKYHTTCQHCHRQFPTPFQLQCHIESVHTSQEPCTVCKICELSFEADQILLQHMKDNHKPG…	543	Y	Y
AC225934	TTGGTTTCTCTGTATTTATTATTGAATAATGCTATAGTTGAATTTTTTGTTTTTAATGGAGTTTATAACTTTGAAATACTTGCTTCAGACTTACTTAAAGTAGACTTAACCGGGTTTTTTTGACCTCCTACTTTTAGATTTGGGGGGTGATGGTTCAGAATCAGATGCGTTCACAGTAATGGATGCTACTTCCACCAATCCTGGTTGAAGGGGTTCCAGTGATACCTGAATAACAACTTTTGTTTCAGGAGGTAATCCTTCTAGCTGCTTAGGCTTCTTAAACATTTGATGACACTGGGTCTTGTGCTCCCTTTTCTCTTTACAAGTTAAAAATTGTAGCCGACATTTGGAACACTGGTGAAAACGCTTTGCCCAGTGCTGTTTATAATGACATATGTA…	1956	(REVERSE SENSE)	MEPPWMSCEEEQEPEPQKSEGETKLVNDEDAELILVGVEHVHEDDDVIFVGMTSNSKPVISNILNRVTPGSCSRRNRYGHFRKDNAQKLQPVSHVTPTSEAKTVLPLSVSESRSTDSPIIIEPLSKADSKNISPQIMPNSFSELCSPLITFTSSLQHPVETAVSAGDMDKSPRVSKRLSTSETNSTSPKRPTLSDGVIGEHSLALSLSGTFHTVTTQQSTPDSVHTSLSHVQSGEPCPTAFPKDNVHCKPVSPLGGNVLTKTDFPSVSSQNKFADPTEGNLIVLLRDFYYGQHIGDGQPEPKTHTAFKCHSCLKVLKNVEFMNHMKHHLELERLRGDSWKYHTTCQHCHRQFPTPFQLQCHIESVHTSQEPCTVCKICELSFEADQILLQHMKDNHKPG…	543	Y	Y
AC232284	TTGGCAGCGGACACGCCGGCAGTTGAAGCGGCGTCCCAGGCCTGAGGAGGCATTGTTCCCTCGGGCCTGCCTCCTCAGACTTAACCCAGGGACTGTTTAGGTGCAGGTGAGCTGCCGGCAGTTCTGGCATCGCCGCCCACGGGGACCGGTGGCAGTTTATTTAAAGGAAGCACTGGGACTTGTGGTCACACCCTCCAAGAACAAAAAAGTATTTAAAATATGGAACCACCATGGATGTCATGTGAAGAAGAACAAGAGCCAGAACCACAGAAAAGCGAGGGAGAAACCAAACTAGTAAATGATGAAGATGCTGAACTCATCTTGGTTGGAGTGGAACATGTACATGAGGATGATGATGTGATCTTTGTTGGGATGACCTCAAATTCAAAACCAGTCATT…	1956		MEPPWMSCEEEQEPEPQKSEGETKLVNDEDAELILVGVEHVHEDDDVIFVGMTSNSKPVISNILNRVTPGSCSRRNRYGHFRKDNAQKLQPVSHVTPTSEAKTVLPLSVSESRSTDSPIIIEPLSKADSKNISPQIMPNSFSELCSPLITFTSSLQHPVETAVSAGDMDKSPRVSKRLSTSETNSTSPKRPTLSDGVIGEHSLALSLSGTFHTVTTQQSTPDSVHTSLSHVQSGEPCPTAFPKDNVHCKPVSPLGGNVLTKTDFPSVSSQNKFADPTEGNLIVLLRDFYYGQHIGDGQPEPKTHTAFKCHSCLKVLKNVEFMNHMKHHLELERLRGDSWKYHTTCQHCHRQFPTPFQLQCHIESVHTSQEPCTVCKICELSFEADQILLQHMKDNHKPG…	543	Y	Y
AC213447	TTGGTTTCTCTGTATTTATTATTGAATAATGCTATAGTTGAATTTTTTGTTTTTAATGGAGTTTATAACTTTGAAATACTTGCTTCAGACTTACTTAAAGTAGACTTAACCGGGTTTTTTTGACCTCCTACTTTTAGATTTGGGGGGTGATGGTTCATAATCAGATGCGTTCACAGTAATGGATGCTACTTCCACCAATCCTGGTTGAAGGGGTTCCAGTGATACCTGAATAACAACTTTTGTTTTAGGAGGTAATCCTTCTAGCTGCTTAGGCTTCTTAAACATTTGATGACACTGGGTCTTGTGCTCCCTTTTCTCTTTACAAGTTAAAAATTGTAGCCGACATTTGGAACACTGGTGAAAACGCTTTGCCCAGTGCTGTCTATAATGACATATGTA…	1956	(REVERSE SENSE)	MEPPWMSCEEEQEPEPQKSEGETKLVNDEDAELILVGVEHVHEDDDVIFVGMTSNSKPVISNILNRVTPGSCSRRNRYGHFRKDNAQKLQPVSHVTPTSEAKTVLPLSVSESRSTDSPIIIEPLSKADSKNISPQIMPNSFSELCSPLITFTSSLQHPVETAVSAGDMDKSPRVSKRLSTSETNSTSPKRSTLSDGVIGEHSLALSLSGTFHTVTTQQSTPDSVHNSLSHVQSGEPCPTAFPKDNVHCKPVSPVGGNVLTKTDFPSVSSQNKFADPTEGNLIVLLRDFYYGQHIGDGQPEPKTHTAFKCHSCLKVLKNVEFMNHMKHHLELERLRGDSWKYHTTCQHCHRQFPTPFQLQCHIESVHTSQEPCTVCKICELSFEADQILLQHMKDNHKPG…	543	Y
AC213450	TTGGCAGCGGACACGCCGGCAGTTGAAGCGGCGTCCCAGGCCTGAGGAGGCATTGTTCCCTCGGGCCTGCCTCCTCAGACTTAACCCAGGGACTGTTTTGGTGCAGGTGAGCTGCCGGCAGTTCTGGCATCGCCGCCCACGGGGACCGGTGGCAGTTTATTTAAAGGAAGCACTGGGACTTGTGGTCACACCCTCCAAGAACAAAAAAGTATTTAAAATATGGAACCACCATGGATGTCATGTGAAGAAGAACAAGAGCCAGAACCACAGAAAAGCGAGGGAGAAACCAAACTAGTAAATGATGAAGATGCTGAACTCATCTTGGTTGGAGTGGAACATGTACATGAGGATGATGATGTGATCTTTGTTGGGATGACCTCAAATTCAAAACCAGTCATT…	1956		MEPPWMSCEEEQEPEPQKSEGETKLVNDEDAELILVGVEHVHEDDDVIFVGMTSNSKPVISNILNRVTPGSCSRRNRYGHFRKDNAQKLQPVSHVTPTSEAKTVLPLSVSESRSTDSPIIIEPLSKADSKNISPQIMPNSFSELCSPLITFTSSLQHPVETAVSAGDMDKSPRVSKRLSTSETNSTSPKRSTLSDGVIGEHSLALSLSGTFHTVTTQQSTPDSVHNSLSHVQSGEPCPTAFPKDNVHCKPVSPVGGNVLTKTDFPSVSSQNKFADPTEGNLIVLLRDFYYGQHIGDGQPEPKTHTAFKCHSCLKVLKNVEFMNHMKHHLELERLRGDSWKYHTTCQHCHRQFPTPFQLQCHIESVHTSQEPCTVCKICELSFEADQILLQHMKDNHKPG…	543	Y
AC216714	TTGGTTTCTCTGTATTTATTATTGAATAATGCTATAGTTGAATTTTTTGTTTTTAATGGAGTTTATAACTTTGAAATACTTGCTTCAGACTTACTTAAAGTAGACTTAACCGGGTTTTTTTGACCTCCTACTTTTAGATTTGGGGGGTGATGGTTCATAATCAGATGCGTTCACAGTAATGGATGCTACTTCCACCAATCCTGGTTGAAGGGGTTCCAGTGATACCTGAATAACAACTTTTGTTTTAGGAGGTAATCCTTCTAGCTGCTTAGGCTTCTTAAACATTTGATGACACTGGGTCTTGTGCTCCCTTTTCTCTTTACAAGTTAAAAATTGTAGCCGACATTTGGAACACTGGTGAAAACGCTTTGCCCAGTGCTGTCTATAATGACATATGTA…	1956	(REVERSE SENSE)	MEPPWMSCEEEQEPEPQKSEGETKLVNDEDAELILVGVEHVHEDDDVIFVGMTSNSKPVISNILNRVTPGSCSRRNRYGHFRKDNAQKLQPVSHVTPTSEAKTVLPLSVSESRSTDSPIIIEPLSKADSKNISPQIMPNSFSELCSPLITFTSSLQHPVETAVSAGDMDKSPRVSKRLSTSETNSTSPKRSTLSDGVIGEHSLALSLSGTFHTVTTQQSTPDSVHNSLSHVQSGEPCPTAFPKDNVHCKPVSPVGGNVLTKTDFPSVSSQNKFADPTEGNLIVLLRDFYYGQHIGDGQPEPKTHTAFKCHSCLKVLKNVEFMNHMKHHLELERLRGDSWKYHTTCQHCHRQFPTPFQLQCHIESVHTSQEPCTVCKICELSFEADQILLQHMKDNHKPG…	543	Y
AC213451	TTGGCAGCGGACACGCCGGCAGTTGAAGCGGCGTCCCAGGCCTGAGGAGGCATTGTTCCCTCGGGCCTGCCTCCTCAGACTTAACCCAGGGACTGTTTTGGTGCAGGTGAGCTGCCGGCAGTTCTGGCATCGCCGCCCACGGGGACCGGTGGCAGTTTATTTAAAGGAAGCACTGGGACTTGTGGTCACACCCTCCAAGAACAAAAAAGTATTTAAAATATGGAACCACCATGGATGTCATGTGAAGAAGAACAAGAGCCAGAACCACAGAAAAGCGAGGGAGAAACCAAACTAGTAAATGATGAAGATGCTGAACTCATCTTGGTTGGAGTGGAACATGTACATGAGGATGATGATGTGATCTTTGTTGGGATGACCTCAAATTCAAAACCAGTCATT…	1956		MEPPWMSCEEEQEPEPQKSEGETKLVNDEDAELILVGVEHVHEDDDVIFVGMTSNSKPVISNILNRVTPGSCSRRNRYGHFRKDNAQKLQPVSHVTPTSEAKTVLPLSVSESRSTDSPIIIEPLSKADSKNISPQIMPNSFSELCSPLITFTSSLQHPVETAVSAGDMDKSPRVSKRVSTSETNSTSPKRPTLSDGVIGEHSLALSLSGTFHTVTTQQSTPDSVHNSLSHVQSGEPCPTAFPKDNVHCKPVSPLGGNVLTKTDFPSVSSQNKFADPTEGNLIVLLRDFYYGQHIGDGQPEPKTHTAFKCHSCLKVLKNVEFMNHMKHHLELERLRGDSWKYHTTCQHCHRQFPTPFQLQCHIESVHTSQEPCTVCKICELSFEADQILLQHMKDNHKPG…	543	Y
AC226099	TTGGTTTCTCTGTATTTATTATTGAATAATGCTATAGTTGAATTTTTTGTTTTTAATGGAGTTTATAACTTTGAAATACTTGCTTCAGACTTACTTAAAGTAGAATTAACCGGGTTTTTTTGACCTCCTACTTTTAGATTTGGGGGGTGATGGTTCAGAATCAGATGCGTTCACAGTAATGGATGCTACTTCCACCAATCCTGGTTGAAGGGGTTCCAGTGATACCTGAATAACAACTTTTGTTTCAGGAGGTAATCCTTCTAGCTGCTTAGGCTTCTTAAACATTTGATGACACTGGGTCTTGTGCTCCCTTTTCTCTTTACAAGTTAAAAATTGTAGCCGACATTTGGAACACTGGTGAAAATGCTTTGCCCAGTGCTGTCTATAATGACATATGTA…	1956	(REVERSE SENSE)	MEPPWMSCEEEQEPEPQKSEGETKLVNDEDAELILVGVEHVHEDDDVIFVGMTSNSKPVISNILNRVTPGSCSRRNRYGHFRKDNAQKLQPVSHVTPTSEAKTVLPLSVSESRSTDSPIIIEPLSKADSKNISPQIMPNSFSELCSPLITFTSSLQHPVETAVSAGDMDKSPRVSKRVSTSETNSTSPKRPTLSDGVIGEHSLALSLSGTFHTVTTQQSTPDSVHNSLSHVQSGEPCPTAFPKDNVHCKPVSPLGGNVLTKTDFPSVSSQNKFADPTEGNLIVLLRDFYYGQHIGDGQPEPKTHTAFKCHSCLKVLKNVEFMNHMKHHLELERLRGDSWKYHTTCQHCHRQFPTPFQLQCHIESVHTSQEPCTVCKICELSFEADQILLQHMKDNHKPG…	543	Y
AC233552	TTGGCAGCGGACACGCCGGCAGTTGAAGCGGCGTCCCAGGCCTGAGGAGGCATTGTTCCCTCGGGCCTGCCTCCTCAGACTTAACCCAGGGACTGTTTTGGTGCAGGTGAGCTGCCGGCAGTTCTGGCATCGCCGCCCACGGGGACCGGTGGCAGTTTATTTAAAGGAAGCACTGGGACTTGTGGTCACACCCTCCAAGAACAAAAAAGTATTTAAAATATGGAACCACCATGGATGTCATGTGAAGAAGAACAAGAGCCAGAACCACAGAAAAGCGAGGGAGAAACCAAACTAGTAAATGATGAAGATGCTGAACTCATCTTGGTTGGAGTGGAACATGTACATGAGGATGATGATGTGATCTTTGTTGGGATGACCTCAAATTCAAAACCAGTCATT…	1956		MEPPWMSCEEEQEPEPQKSEGETKLVNDEDAELILVGVEHVHEDDDVIFVGMTSNSKPVISNILNRVTPGSCSRRNRYGHFRKDNAQKLQPVSHVTPTSEAKTVLPLSVSESRSTDSPIIIEPLSKADSKNISPQIMPNSFSELCSPLITFTSSLQHPVETAVSAGDMDKSPRVSKRVSTSETNSTSPKRPTLSDGVIGEHSLALSLSGTFHTVTTQQSTPDSVHNSLSHVQSGEPCPTAFPKDNVHCKPVSPLGGNVLTKTDFPSVSSQNKFADPTEGNLIVLLRDFYYGQHIGDGQPEPKTHTAFKCHSCLKVLKNVEFMNHMKHHLELERLRGDSWKYHTTCQHCHRQFPTPFQLQCHIESVHTSQEPCTVCKICELSFEADQILLQHMKDNHKPG…	543	Y
AC213707	TTGGTTTCTCTGTATTTATTATTGAATAATGCTATAGTTGAATTTTTTGTTTTTAATGGAGTTTATAACTTTGAAATACTTGCTTCAGACTTACTTAAAGTAGACTTAACCGGGTTTTTTTGACCTCCTACTTTTAGATTTGGGGGGTGATCGTTCATAATCAGATGCGTTCACAGTAATGGATGCTACTTCCACCAATCCTGGTTGAAGGGGTTCCAGTGATACCTGAATAACAACTTTTGTTTTAGGAGGTAATCCTTCTAGCTGCTTAGGCTTCTTAAACATTTGATGACACTGGGTCTTGTGCTCCCTTTTCTCTTTACAAGTTAAAAATTGTAGCCGACATTTGGAACACTGGTGAAAACGCTTTGCCCAGTGCTGTTTATAATGACATATGTA…	1956	(REVERSE SENSE)	MEPPWMSCEEEQEPEPQKSEGETKLVNDEDAELILVGVEHVHEDDDVIFVGMTSNSKPVISNILNRVTPGSCSRRNRYGHFRKDNAQKLQPVSHVTPTSEAKTVLPLSVSESRSTDSPIIIEPLSKADSKNISPQIMPNSFSELCSPLITFTSSLQHPVETAVSAGDMDKSPRVSKRLSTSETNSTSPKRSTLSDGVIGEHSLALSLSGTFHTVTTQQSTPDSVHNSLSHVQSGEPCPTAFPKDNVHCKPVSPVGGNVLTKTDFPSVSSQNKFADPTEGNLIVLLRDFYYGQHIGDGQPEPKTHTAFKCHSCLKVLKNVEFMNHMKHHLELERLRGDSWKYHTTCQHCHRQFPTPFQLQCHIESVHTSQEPCTVCKICELSFEADQILLQHMKDNHKPG…	543	Y	Y
AC232983	TTGGTTTCTCTGTATTTATTATTGAATAATGCTATAGTTGAATTTTTTGTTTTTAATGGAGTTTATAACTTTGAAATACTTGCTTCAGACTTACTTAAAGTAGACTTAACCGGGTTTTTTTGACCTCCTACTTTTAGATTTGGGGGGTGATCGTTCATAATCAGATGCGTTCACAGTAATGGATGCTACTTCCACCAATCCTGGTTGAAGGGGTTCCAGTGATACCTGAATAACAACTTTTGTTTTAGGAGGTAATCCTTCTAGCTGCTTAGGCTTCTTAAACATTTGATGACACTGGGTCTTGTGCTCCCTTTTCTCTTTACAAGTTAAAAATTGTAGCCGACATTTGGAACACTGGTGAAAACGCTTTGCCCAGTGCTGTTTATAATGACATATGTA…	1956	(REVERSE SENSE)	MEPPWMSCEEEQEPEPQKSEGETKLVNDEDAELILVGVEHVHEDDDVIFVGMTSNSKPVISNILNRVTPGSCSRRNRYGHFRKDNAQKLQPVSHVTPTSEAKTVLPLSVSESRSTDSPIIIEPLSKADSKNISPQIMPNSFSELCSPLITFTSSLQHPVETAVSAGDMDKSPRVSKRLSTSETNSTSPKRSTLSDGVIGEHSLALSLSGTFHTVTTQQSTPDSVHNSLSHVQSGEPCPTAFPKDNVHCKPVSPVGGNVLTKTDFPSVSSQNKFADPTEGNLIVLLRDFYYGQHIGDGQPEPKTHTAFKCHSCLKVLKNVEFMNHMKHHLELERLRGDSWKYHTTCQHCHRQFPTPFQLQCHIESVHTSQEPCTVCKICELSFEADQILLQHMKDNHKPG…	543	Y	Y
AC234101	TTGGTTTCTCTGTATTTATTATTGAATAATGCTATAGTTGAATTTTTTGTTTTTAATGGAGTTTATAACTTTGAAATACTTGCTTCAGACTTACTTAAAGTAGACTTAACCGGGTTTTTTTGACCTCCTACTTTTAGATTTGGGGGGTGATCGTTCATAATCAGATGCGTTCACAGTAATGGATGCTACTTCCACCAATCCTGGTTGAAGGGGTTCCAGTGATACCTGAATAACAACTTTTGTTTTAGGAGGTAATCCTTCTAGCTGCTTAGGCTTCTTAAACATTTGATGACACTGGGTCTTGTGCTCCCTTTTCTCTTTACAAGTTAAAAATTGTAGCCGACATTTGGAACACTGGTGAAAACGCTTTGCCCAGTGCTGTTTATAATGACATATGTA…	1956	(REVERSE SENSE)	MEPPWMSCEEEQEPEPQKSEGETKLVNDEDAELILVGVEHVHEDDDVIFVGMTSNSKPVISNILNRVTPGSCSRRNRYGHFRKDNAQKLQPVSHVTPTSEAKTVLPLSVSESRSTDSPIIIEPLSKADSKNISPQIMPNSFSELCSPLITFTSSLQHPVETAVSAGDMDKSPRVSKRLSTSETNSTSPKRSTLSDGVIGEHSLALSLSGTFHTVTTQQSTPDSVHNSLSHVQSGEPCPTAFPKDNVHCKPVSPVGGNVLTKTDFPSVSSQNKFADPTEGNLIVLLRDFYYGQHIGDGQPEPKTHTAFKCHSCLKVLKNVEFMNHMKHHLELERLRGDSWKYHTTCQHCHRQFPTPFQLQCHIESVHTSQEPCTVCKICELSFEADQILLQHMKDNHKPG…	543	Y	Y
AC213721	TTGGTTTCTCTGTATTTATTATTGAATAATGCTATAGTTGAATTTTTTGTTTTTAATGGAGTTTATAACTTTGAAATACTTGCTTCAGACTTACTTAAAGTAGACTTAACCGGGTTTTTTTGACCTCCTACTTTTAGATTTGGGGGGTGATGGTTCAGAATCAGATGCGTTCACAGTAATGGATGCTACTTCCACCAATCCTGGTTGAAGGGGTTCCAGTGATACCTGAATAACAACTTTTGTTTCAGGAGGTAATCCTTCTAGCTGCTTAGGCTTCTTAAACATTTGATGACACTGGGTCTTGTGCTCCCTTTTCTCTTTACAAGTTAAAAATTGTAGCCGACATTTGGAACACTGGTGAAAACGCTTTGCCCAGTGCTGTTTATAATGACATATGTA…	1956	(REVERSE SENSE)	MEPPWMSCEEEQEPEPQKSEGETKLVNDEDAELILVGVEHVHEDDDVIFVGMTSNSKPVISNILNRVTPGSCSRRNRYGHFRKDNAQKLQPVSHVTPTSEAKTVLPLSVSESRSTDSPIIIEPLSKADSKNISPQIVPNSFSELCSPLITFTSSLQHPVETAVSAGDMDKSPRVSKRLSTSETNSTSPKRPTLSDGVIGEHSLALSLSGTFHTVTTQQSTPDSVHNSLSHVQSGEPCPTAFPKDNVHCKPVSPVGGNVLTKTDFPSVSSQNKFADPTEGNLIVLLRDFYYGQHIGDGQPEPKTHTAFKCHSCLKVLKNVEFMNHMKHHLELERLRGDSWKYHTTCQHCHRQFPTPFQLQCHIESVHTSQEPCTVCKICELSFEADQILLQHMKDNHKPG…	543	Y	Y
AC216712	TTGGTTTCTCTGTATTTATTATTGAATAATGCTATAGTTGAATTTTTTGTTTTTAATGGAGTTTATAACTTTGAAATACTTGCTTCAGACTTACTTAAAGTAGACTTAACCGGGTTTTTTTGACCTCCTACTTTTAGATTTGGGGGGTGATGGTTCAGAATCAGATGCGTTCACAGTAATGGATGCTACTTCCACCAATCCTGGTTGAAGGGGTTCCAGTGATACCTGAATAACAACTTTTGTTTCAGGAGGTAATCCTTCTAGCTGCTTAGGCTTCTTAAACATTTGATGACACTGGGTCTTGTGCTCCCTTTTCTCTTTACAAGTTAAAAATTGTAGCCGACATTTGGAACACTGGTGAAAACGCTTTGCCCAGTGCTGTTTATAATGACATATGTA…	1956	(REVERSE SENSE)	MEPPWMSCEEEQEPEPQKSEGETKLVNDEDAELILVGVEHVHEDDDVIFVGMTSNSKPVISNILNRVTPGSCSRRNRYGHFRKDNAQKLQPVSHVTPTSEAKTVLPLSVSESRSTDSPIIIEPLSKADSKNISPQIVPNSFSELCSPLITFTSSLQHPVETAVSAGDMDKSPRVSKRLSTSETNSTSPKRPTLSDGVIGEHSLALSLSGTFHTVTTQQSTPDSVHNSLSHVQSGEPCPTAFPKDNVHCKPVSPVGGNVLTKTDFPSVSSQNKFADPTEGNLIVLLRDFYYGQHIGDGQPEPKTHTAFKCHSCLKVLKNVEFMNHMKHHLELERLRGDSWKYHTTCQHCHRQFPTPFQLQCHIESVHTSQEPCTVCKICELSFEADQILLQHMKDNHKPG…	543	Y	Y
AC225949	TTGGTTTCTCTGTATTTATTATTGAATAATGCTATAGTTGAATTTTTTGTTTTTAATGGAGTTTATAACTTTGAAATACTTGCTTCAGACTTACTTAAAGTAGACTTAACCGGGTTTTTTTGACCTCCTACTTTTAGATTTGGGGGGTGATGGTTCAGAATCAGATGCGTTCACAGTAATGGATGCTACTTCCACCAATCCTGGTTGAAGGGGTTCCAGTGATACCTGAATAACAACTTTTGTTTCAGGAGGTAATCCTTCTAGCTGCTTAGGCTTCTTAAACATTTGATGACACTGGGTCTTGTGCTCCCTTTTCTCTTTACAAGTTAAAAATTGTAGCCGACATTTGGAACACTGGTGAAAACGCTTTGCCCAGTGCTGTTTATAATGACATATGTA…	1956	(REVERSE SENSE)	MEPPWMSCEEEQEPEPQKSEGETKLVNDEDAELILVGVEHVHEDDDVIFVGMTSNSKPVISNILNRVTPGSCSRRNRYGHFRKDNAQKLQPVSHVTPTSEAKTVLPLSVSESRSTDSPIIIEPLSKADSKNISPQIVPNSFSELCSPLITFTSSLQHPVETAVSAGDMDKSPRVSKRLSTSETNSTSPKRPTLSDGVIGEHSLALSLSGTFHTVTTQQSTPDSVHNSLSHVQSGEPCPTAFPKDNVHCKPVSPVGGNVLTKTDFPSVSSQNKFADPTEGNLIVLLRDFYYGQHIGDGQPEPKTHTAFKCHSCLKVLKNVEFMNHMKHHLELERLRGDSWKYHTTCQHCHRQFPTPFQLQCHIESVHTSQEPCTVCKICELSFEADQILLQHMKDNHKPG…	543	Y	Y
AC217148	TTGGCAGCGGACACGCCGGCAGTTGAAGCGGCGTCCCAGGCCTGAGGTGGCATTGTTCCCTCGGGCCTGCCTCCTCAGACTTAACCCAGGGACTGTTTTGGTGCAGGTGAGCTGCCGGCAGTTCTGGCATCGCCGCCCACGGGGACCGGTGGCAGTTTATTTAAAGGAAGCACTGGGACTTGTGGTCACACCCTCCAAGAACAAAAAAGTATTTAAAATATGGAACCACCATGGATGTCATGTGAAGAAGAACAAGAGCCAGAACCACAGAAAAGCGAGGGAGAAACCAAACTAGTAAATGATGAAGATGCTGAACTCATCTTGGTTGGAGTGGAACATGTACATGAGGATGATGATGTGATCTTTGTTGGGATGACCTCAAATTCAAAACCAGTCATT…	1956		MEPPWMSCEEEQEPEPQKSEGETKLVNDEDAELILVGVEHVHEDDDVIFVGMTSNSKPVISNILNRVTPGSCSRRNRYGHFRKDNAQKLQPVSHVTPTSEAKTVLPLSVSESRSTDSPIIIEPLSKADSKNISPQIMPNSFSELCSPLITFTSSLQHPVETAVSAGDMDKSPRVSKRLSTSETNSTSPKRPTLSDGVIGEHSLALSLSGTFHTVTTQQSTPDSVHNSLSHVQSGEPCPTAFPKDNVHCKPVSPVGGNVLTKTDFPSVSSQNKFADPTEGNLIVLLRDFYYGQHIGDGQPEPKTHTAFKCHSCLKVLKNVEFMNHMKHHLELERLRGDSWKYHTTCQHCHRQFPTPFQLQCHIESVHTSQEPCTVCKICELSFEADQILLQHMKDNHKPG…	543		Y
AC226193	TTGGTTTCTCTGTATTTATTATTGAATAATGCTATAGTTGAATTTTTTGTTTTTAATGGAGTTTATAACTTTGAAATACTTGCTTCAGACTTACTTAAAGTAGACTTAACCGGGTTTTTTTGACCTCCTACTTTTAGATTTGGGGGGTGATGGTTCAGAATCAGATGCGTTCACAGTAATGGATGCTACTTCCACCAATCCTGGTTGAAGGGGTTCCAGTGATACCTGAATAACAACTTTTGTTTCAGGAGGTAATCCTTCTAGCTGCTTAGGCTTCTTAAACATTTGATGACACTGGGTCTTGTGCTCCCTTTTCTCTTTACAAGTTAAAAATTGTAGCCGACATTTGGAACACTGGTGAAAACGCTTTGCCCAGTGCTGTTTATAATGACATATGTA…	1956	(REVERSE SENSE)	MEPPWMSCEEEQEPEPQKSEGETKLVNDEDAELILVGVEHVHEDDDVIFVGMTSNSKPVISNILNRVTPGSCSRRNRYGHFRKDNAQKLQPVSHVTPTSEAKTVLPLSVSESRSTDSPIIIEPLSKADSKNISPQIMPNSFSELCSPLITFTSSLQHPVETAVSAGDMDKSPRVSKRLSTSETNSTSPKRPTLSDGVIGEHSLALSLSGTFHTVTTQQSTPDSVHNSLSHVQSGEPCPTAFPKDNVHCKPVSPVGGNVLTKTDFPSVSSQNKFADPTEGNLIVLLRDFYYGQHIGDGQPEPKTHTAFKCHSCLKVLKNVEFMNHMKHHLELERLRGDSWKYHTTCQHCHRQFPTPFQLQCHIESVHTSQEPCTVCKICELSFEADQILLQHMKDNHKPG…	543		Y
AC226427	TTGGCAGCGGACACGCCGGCAGTTGAAGCGGCGTCCCAGGCCTGAGGTGGCATTGTTCCCTCGGGCCTGCCTCCTCAGACTTAACCCAGGGACTGTTTTGGTGCAGGTGAGCTGCCGGCAGTTCTGGCATCGCCGCCCACGGGGACCGGTGGCAGTTTATTTAAAGGAAGCACTGGGACTTGTGGTCACACCCTCCAAGAACAAAAAAGTATTTAAAATATGGAACCACCATGGATGTCATGTGAAGAAGAACAAGAGCCAGAACCACAGAAAAGCGAGGGAGAAACCAAACTAGTAAATGATGAAGATGCTGAACTCATCTTGGTTGGAGTGGAACATGTACATGAGGATGATGATGTGATCTTTGTTGGGATGACCTCAAATTCAAAACCAGTCATT…	1956		MEPPWMSCEEEQEPEPQKSEGETKLVNDEDAELILVGVEHVHEDDDVIFVGMTSNSKPVISNILNRVTPGSCSRRNRYGHFRKDNAQKLQPVSHVTPTSEAKTVLPLSVSESRSTDSPIIIEPLSKADSKNISPQIMPNSFSELCSPLITFTSSLQHPVETAVSAGDMDKSPRVSKRLSTSETNSTSPKRPTLSDGVIGEHSLALSLSGTFHTVTTQQSTPDSVHNSLSHVQSGEPCPTAFPKDNVHCKPVSPVGGNVLTKTDFPSVSSQNKFADPTEGNLIVLLRDFYYGQHIGDGQPEPKTHTAFKCHSCLKVLKNVEFMNHMKHHLELERLRGDSWKYHTTCQHCHRQFPTPFQLQCHIESVHTSQEPCTVCKICELSFEADQILLQHMKDNHKPG…	543		Y
AC229803	TTGGCAGCGGACACGCCGGCAGTTGAAGCGGAGTCCCAGGCCTGAGGAGGCATTGTTCCCTCGGGCCTGCCTCCTCAGACTTAACCCAGGGACTGTTTTGGTGCAGGTGAGCTGCCGGCAGTTCTGGCATCGCCGCCCACGGGGACCGGTGGCAGTTTATTTAAAGGAAGCACTGGGACTTGTGGTCACACCCTCCAAGAACAAAAAAGTATTTAAAATATGGAACCACCATGGATGTCATGTGAAGAAGAACAAGAGCCAGAACCACAGAAAAGCGAGGGAGAAACCAAACTAGTAAATGATGAAGATGCTGAACTCATCTTGGTTGGAGTGGAACATGTACATGAGGATGATGATGTGATCTTTGTTGGGATGACCTCAAATTCAAAACCAGTCATT…	1956		MEPPWMSCEEEQEPEPQKSEGETKLVNDEDAELILVGVEHVHEDDDVIFVGMTSNSKPVISNILNRVTPGSCSRRNRYGHFRKDNAQKLQPVSHVTPTSEAKTVLPLSVSESRSTDSPIIIEPLSKADSKNISPQIMPNSFSELCSPLITFTSSLQHPVETAVSAGDMDKSPRVSKRVSTSETNSTSPKRPTLSDGVIGEHSLALSLSGTFHTVTTQQSTPDSVHNSLSHVQSGEPCPTAFPKDNVHCKPVSPLGGNVLTKTDFPSVSSQNKFADPTEGNLIVLLRDFYYGQHIGDGQPEPKTHTAFKCHSCLKVLKNVEFMNHMKHHLELERLRGDSWKYHTTCQHCHRQFPTPFQLQCHIESVHTSQEPCTVCKICELSFEADQILLQHMKDNHKPG…	543		Y
AC231447	TTGGTTTCTCTGTATTTATTATTGAATAATGCTATAGTTGAATTTTTTGTTTTTAATGGAGTTTATAACTTTGAAATACTTGCTTCAGACTTACTTAAAGTAGAATTAACCGGGTTTTTTTGACCTCCTACTTTTAGATTTGGGGGGTGATGGTTCAGAATCAGATGCGTTCACAGTAATGGATGCTACTTCCACCAATCCTGGTTGAAGGGGTTCCAGTGATACCTGAATAACAACTTTTGTTTCAGGAGGTAATCCTTCTAGCTGCTTAGGCTTCTTAAACATTTGATGACACTGGGTCTTGTGCTCCCTTTTCTCTTTACAAGTTAAAAATTGTAGCCGACATTTGGAACACTGGTGAAAACGCTTTGCCCAGTGCTGTCTATAATGACATATGTA…	1956	(REVERSE SENSE)	MEPPWMSCEEEQEPEPQKSEGETKLVNDEDAELILVGVEHVHEDDDVIFVGMTSNSKPVISNILNRVTPGSCSRRNRYGHFRKDNAQKLQPVSHVTPTSEAKTVLPLSVSESRSTDSPIIIEPLSKADSKNISPQIMPNSFSELCSPLITFTSSLQHPVETAVSAGDMDKSPRVSKRVSTSETNSTSPKRPTLSDGVIGEHSLALSLSGTFHTVTTQQSTPDSVHNSLSHVQSGEPCPTAFPKDNVHCKPVSPLGGNVLTKTDFPSVSSQNKFADPTEGNLIVLLRDFYYGQHIGDGQPEPKTHTAFKCHSCLKVLKNVEFMNHMKHHLELERLRGDSWKYHTTCQHCHRQFPTPFQLQCHIESVHTSQEPCTVCKICELSFEADQILLQHMKDNHKPG…	543		Y
AC232994	TTGGTTTCTCTGTATTTATTATTGAATAATGCTATAGTTGAATTTTTTGTTTTTAATGGAGTTTATAACTTTGAAATACTTGCTTCAGACTTACTTAAAGTAGAATTAACCGGGTTTTTTTGACCTCCTACTTTTAGATTTGGGGGGTGATGGTTCAGAATCAGATGCGTTCACAGTAATGGATGCTACTTCCACCAATCCTGGTTGAAGGGGTTCCAGTGATACCTGAATAACAACTTTTGTTTCAGGAGGTAATCCTTCTAGCTGCTTAGGCTTCTTAAACATTTGATGACACTGGGTCTTGTGCTCCCTTTTCTCTTTACAAGTTAAAAATTGTAGCCGACATTTGGAACACTGGTGAAAACGCTTTGCCCAGTGCTGTCTATAATGACATATGTA…	1956	(REVERSE SENSE)	MEPPWMSCEEEQEPEPQKSEGETKLVNDEDAELILVGVEHVHEDDDVIFVGMTSNSKPVISNILNRVTPGSCSRRNRYGHFRKDNAQKLQPVSHVTPTSEAKTVLPLSVSESRSTDSPIIIEPLSKADSKNISPQIMPNSFSELCSPLITFTSSLQHPVETAVSAGDMDKSPRVSKRVSTSETNSTSPKRPTLSDGVIGEHSLALSLSGTFHTVTTQQSTPDSVHNSLSHVQSGEPCPTAFPKDNVHCKPVSPLGGNVLTKTDFPSVSSQNKFADPTEGNLIVLLRDFYYGQHIGDGQPEPKTHTAFKCHSCLKVLKNVEFMNHMKHHLELERLRGDSWKYHTTCQHCHRQFPTPFQLQCHIESVHTSQEPCTVCKICELSFEADQILLQHMKDNHKPG…	543		Y
AC166505	TTGGTTTCTCTGTATTTATTATTGAATAATGCTATAGTTGAATTTTTTGTTTTTAATATATATATTTAACTTTATAACTTTGAAATACTTGCTTCAGACTTACTTAAAGTAGAATTAACTGGGTTTTTTTGACCTCCTACTTTTAGATTTGGGGGGTGATGGTTCAGAATCAGATGCGTTCACAGTAATGGATGCTACTTCCACCAATCCTGGTTGAAGGGGTTCCAGTGATACCTGAATAACAACTTTTGTTTCAGGAGGTAATCCTTCTAGCTGCTTAGGCTTCTTAAACATTTGATGACACTGGGTCTTGTGCTCCCTTTTCTCTTTACAAGTTAAAAATTGTAGCCGACATTTGGAACACTGGTGAAAACTCTTTGCCCAGTGCTGTCTATAATG…	1965	(REVERSE SENSE)	MEPPWMSCEEEQEPEPQKSEGETKLVNDEDAELILVGVEHVHEDDDVIFVGMTSNSKPVISNVLNRVTPGSCSRRNRYGHFRKDNAQKLQPVSHVTPTSEAKTVLPLSVSESRSTDSPIIIEPLSKADSKNISPQIVPNSFSELCSPLITFTNSLQHPVETAVSAGDMDKSPRVSKRLSTSETNSTSPKRPTLSDGIIGQHSLALSLSGTFHTVTTQQSTPDSVHNSLSHVQSGEPCPTAFPKDNVHCKPVSPLGGNVLTKTDFPSVSSQNKFADPTEGNLIVLLRDFYYGQHIGDGQPEPKTHTVFKCHSCLKVLKNVEFMNHMKHHLELERLRCDSWKYHTTCQHCHRQFPTPFQLQCHSESVHTSQEPCTVCKICELSFEADQVLLQHMKDNHKPG…	543	Y
AC233689	TTGGCAGTAGACACGCCGGCAGTTGAAGCGGAGTCCCAGGCCTGAGGAGGCGTTGTTCCCTCGGGCCTGCCTCCTCAGACTTAACCCAGGGACTGTTTAGGTGCAGGTGAGCTGCCGGCAGTTCTGGCATCGCCGCCCACGGGGACCGGTGGCAGTTTATTTAAAGGAAGCACTGGGACTTGTGGTCACACCCTCCAAGAACAAAAAAGTATTTAAAATATGGAACCACCATGGATGTCATGTGAAGAAGAACAAGAGCCAGAACCACAGAAAAGTGAGGGAGAAACCAAACTAGTAAATGATGAAGATGCTGAACTCATCTTGGTTGGAGTGGAACATGTACATGAGGATGATGATGTGATCTTTGTTGGGATGACCTCAAATTCAAAACCAGTCATT…	1965		MEPPWMSCEEEQEPEPQKSEGETKLVNDEDAELILVGVEHVHEDDDVIFVGMTSNSKPVISNVLNRVTPGSCSRRNRYGHFRKDNAQKLQPVSHVTPTSEAKTVLPLSVSESRSTDSPIIIEPLSKADSKNISPQIVPNSFSELCSPLITFTNSLQHPVETAVSAGDMDKSPRVSKRLSTSETNSTSPKRPTLSDGIIGQHSLALSLSGTFHTVTTQQSTPDSVHNSLSHVQSGEPCPTAFPKDNVHCKPVSPLGGNVLTKTDFPSVSSQNKFADPTEGNLIVLLRDFYYGQHIGDGQPEPKTHTVFKCHSCLKVLKNVEFMNHMKHHLELERLRCDSWKYHTTCQHCHRQFPTPFQLQCHSESVHTSQEPCTVCKICELSFEADQVLLQHMKDNHKPG…	543	Y
AC177810	TTGGCAGCGGACACGCCGGCAGTTGAAGCGGAGTCCCAGGCCTGAGGAGGCATTGTTCCCTCGGGCCTGCCTCCTCAGACTTAACCCAGGGACTGTTTTGGTGCAGGTGAGCTGCCGGCAGTTCTGGCATCGCCGCCCACGGGGACCGGTGGCAGTTTATTTAAAGGAAGCACTGGGACTTGTGGTCACACCCTCCAAGAACAAAAAAGTATTTAAAATATGGAACCACCATGGATGTCATGTGAAGAAGAACAAGAGCCAGAACCACAGAAAAGCGAGGGAGAAACCAAACTAGTAAATGATGAAGATGCTGAACTCATCTTGGTTGGAGTGGAACATGTACATGAGGATGATGATGTGATCTTTGTTGGGATGACCTCAAATTCAAAACCAGTCATT…	1956		MEPPWMSCEEEQEPEPQKSEGETKLVNDEDAELILVGVEHVHEDDDVIFVGMTSNSKPVISNILNRVTPGSSSRRNRYGHFRKDNAQKLQPVSHVTPTSEAKTVLPLSVSESRSTDSPIIIEPLSKADSKNISPQIMPNSFSELCSPLITFTSSLQHPVETAVSAGDMDKSPRVSKRVSTSETNSTSPKRPTLSDGVIGEHSLALSLSGTFHTVTTQQSTPDSVHNSLSHVQSGEPCPTAFPKDNVHCKPVSPLGGNVLTKTDFPSVSSQNKFADPTEGNLIVLLRDFYYGQHIGDGQPEPKTHTAFKCHSCLKVLKNVEFMNHMKHHLELERLRGDSWKYHTTCQHCHRQFPTPFQLQCHIESVHTSQEPCTVCKICELSFEADQILLQHMKDNHKPG…	543	Y
AC225841	TTGGCAGCGGACACGCCGGCAGTTGAAGCGGAGTCCCAGGCCTGAGGAGGCATTGTTCCCTCGGGCCTGCCTCCTCAGACTTAACCCAGGGACTGTTTTGGTGCAGGTGAGCTGCCGGCAGTTCTGGCATCGCCGCCCACGGGGACCGGTGGCAGTTTATTTAAAGGAAGCACTGGGACTTGTGGTCACACCCTCCAAGAACAAAAAAGTATTTAAAATATGGAACCACCATGGATGTCATGTGAAGAAGAACAAGAGCCAGAACCACAGAAAAGCGAGGGAGAAACCAAACTAGTAAATGATGAAGATGCTGAACTCATCTTGGTTGGAGTGGAACATGTACATGAGGATGATGATGTGATCTTTGTTGGGATGACCTCAAATTCAAAACCAGTCATT…	1956		MEPPWMSCEEEQEPEPQKSEGETKLVNDEDAELILVGVEHVHEDDDVIFVGMTSNSKPVISNILNRVTPGSSSRRNRYGHFRKDNAQKLQPVSHVTPTSEAKTVLPLSVSESRSTDSPIIIEPLSKADSKNISPQIMPNSFSELCSPLITFTSSLQHPVETAVSAGDMDKSPRVSKRVSTSETNSTSPKRPTLSDGVIGEHSLALSLSGTFHTVTTQQSTPDSVHNSLSHVQSGEPCPTAFPKDNVHCKPVSPLGGNVLTKTDFPSVSSQNKFADPTEGNLIVLLRDFYYGQHIGDGQPEPKTHTAFKCHSCLKVLKNVEFMNHMKHHLELERLRGDSWKYHTTCQHCHRQFPTPFQLQCHIESVHTSQEPCTVCKICELSFEADQILLQHMKDNHKPG…	543	Y
AC213701	TTGGCAGCGGACACGCCGGCAGTTGAAGCGGCGTCCCAGGCCTGAGGAGGCATTGTTCCCTCGGGCCTGCCTCCTCAGACTTAACCCAGGGACTGTTTAGGTGCAGGTGAGCTGCCGGCAGTTCTGGCATCGCCGCCCACGGGGACCGGTGGCAGTTTATTTAAAGGAAGCACTGGGACTTGTGGTCACACCCTCCAAGAACAAAAAAGTATTTAAAATATGGAACCACCATGGATGTCATGTGAAGAAGAACAAGAGCCAGAACCACAGAAAAGCGAGGGAGAAACCAAACTAGTAAATGATGAAGATGCTGAACTCATCTTGGTTGGAGTGGAACATGTACATGAGGATGATGATGTGATCTTTGTTGGGATGACCTCAAATTCAAAACCAGTCATT…	1956		MEPPWMSCEEEQEPEPQKSEGETKLVNDEDAELILVGVEHVHEDDDVIFVGMTSNSKPVISNILNRVTPGSCSRRNRYGHFRKDNAQKLQPVSHVTPTSEAKTVLPLSVSESRSTDSPIIIEPLSKADSKNISPQIMPNSFSELCSPLITFTSSLQHPVETAVSAGDMDKSPRVSKRLSTSETNSTSPKRPTLSDGVIGEHSLALSLSGTFHTVTTQQSTPDSVHNSLSHVQSGEPCPTAFPKDNVHCKPVSPVGGNVLTKTDFPSVSSQNKFADPTEGNLIVLLRDFYYGQHIGDGQPEPKTHTAFKCHSCLKVLKNVEFMNHMKHHLELERLRGDSWKYHTTCQHCHRQFPTPFQLQCHIESVHTSQEPCTVCKICELSFEADQILLQHMKDNHKPG…	543	Y	Y
AC213709	TTGGTTTCTCTGTATTTATTATTGAATAATGCTATAGTTGAATTTTTTGTTTTTAATGGAGTTTATAACTTTGAAATACTTGCTTCAGACTTACTTAAAGTAGACTTAACCGGGTTTTTTTGACCTCCTACTTTTAGATTTGGGGGGTGATGGTTCAGAATCAGATGCGTTCACAGTAATGGATGCTACTTCCACCAATCCTGGTTGAAGGGGTTCCAGTGATACCTGAATAACAACTTTTGTTTCAGGAGGTAATCCTTCTAGCTGCTTAGGCTTCTTAAACATTTGATGACACTGCGTCTTGTGCTCCCTTTTCTCTTTACAAGTTAAAAATTGTAGCCGACATTTGGAACACTGGTGAAAACGCTTTGCCCAGTGCTGTTTATAATGACATATGTA…	1956	(REVERSE SENSE)	MEPPWMSCEEEQEPEPQKSEGETKLVNDEDAELILVGVEHVHEDDDVIFVGMTSNSKPVISNILNRVTPGSCSRRNRYGHFRKDNAQKLQPVSHVTPTSEAKTVLPLSVSESRSTDSPIIIEPLSKADSKNISPQIMPNSFSELCSPLITFTSSLQHPVETAVSAGDMDKSPRVSKRLSTSETNSTSPKRPTLSDGVIGEHSLALSLSGTFHTVTTQQSTPDSVHNSLSHVQSGEPCPTAFPKDNVHCKPVSPVGGNVLTKTDFPSVSSQNKFADPTEGNLIVLLRDFYYGQHIGDGQPEPKTHTAFKCHSCLKVLKNVEFMNHMKHHLELERLRGDSWKYHTTCQHCHRQFPTPFQLQCHIESVHTSQEPCTVCKICELSFEADQILLQHMKDNHKPG…	543	Y	Y
AC215667	TTGGCAGCGGACACGCCGGCAGTTGAAGCGGCGTCCCAGGCCTGAGGAGGCATTGTTCCCTCGGGCCTGCCTCCTCAGACTTAACCCAGGGACTGTTTTGGTGCAGGTGAGCTGCCGGCAGTTCTGGCATCGCCGCCCACGGGGACCGGTGGCAGTTTATTTAAAGGAAGCACTGGGACTTGTGGTCACACCCTCCAAGAACAAAAAAGTATTTAAAATATGGAACCACCATGGATGTCATGTGAAGAAGAACAAGAGCCAGAACCACAGAAAAGCGAGGGAGAAACCAAACTAGTAAATGATGAAGATGCTGAACTCATCTTGGTTGGAGTGGAACATGTACATGAGGATGATGATGTGATCTTTGTTGGGATGACCTCAAATTCAAAACCAGTCATT…	1956		MEPPWMSCEEEQEPEPQKSEGETKLVNDEDAELILVGVEHVHEDDDVIFVGMTSNSKPVISNILNRVTPGSCSRRNRYGHFRKDNAQKLQPVSHVTPTSEAKTVLPLSVSESRSTDSPIIIEPLSKADSKNISPQIMPNSFSELCSPLITFTSSLQHPVETAVSAGDMDKSPRVSKRLSTSETNSTSPKRSTLSDGVIGEHSLALSLSGTFHTVTTQQSTPDSVHNSLSHVQSGEPCPTAFPKDNVHCKPVSPVGGNVLTKTDFPSVSSQNKFADPTEGNLIVLLRDFYYGQHIGDGQPEPKTHTAFKCHSCLKVLKNVEFMNHMKHHLELERLRGDSWKYHTTCQHCHRQFPTPFQLQCHIESVHTSQEPCTVCKICELSFEADQILLQHMKDNHKPG…	543
AC217070	TTGGCAGCGGACACGCCGGCAGTTGAAGCGGCGTCCCAGGCCTGAGGAGGCATTGTTCCCTCGGGCCTGCCTCCTCAGACTTAACCCAGGGACTGTTTTGGTGCAGGTGAGCTGCCGGCAGTTCTGGCATCGCCGCCCACGGGGACCGGTGGCAGTTTATTTAAAGGAAGCACTGGGACTTGTGGTCACACCCTCCAAGAACAAAAAAGTATTTAAAATATGGAACCACCATGGATGTCATGTGAAGAAGAACAAGAGCCAGAACCACAGAAAAGCGAGGGAGAAACCAAACTAGTAAATGATGAAGATGCTGAACTCATCTTGGTTGGAGTGGAACATGTACATGAGGATGATGATGTGATCTTTGTTGGGATGACCTCAAATTCAAAACCAGTCATT…	1956		MEPPWMSCEEEQEPEPQKSEGETKLVNDEDAELILVGVEHVHEDDDVIFVGMTSNSKPVISNILNRVTPGSCSRRNRYGHFRKDNAQKLQPVSHVTPTSEAKTVLPLSVSESRSTDSPIIIEPLSKADSKNISPQIMPNSFSELCSPLITFTSSLQHPVETAVSAGDMDKSPRVSKRLSTSETNSTSPKRSTLSDGVIGEHSLALSLSGTFHTVTTQQSTPDSVHNSLSHVQSGEPCPTAFPKDNVHCKPVSPVGGNVLTKTDFPSVSSQNKFADPTEGNLIVLLRDFYYGQHIGDGQPEPKTHTAFKCHSCLKVLKNVEFMNHMKHHLELERLRGDSWKYHTTCQHCHRQFPTPFQLQCHIESVHTSQEPCTVCKICELSFEADQILLQHMKDNHKPG…	543
AC216977	TTGGCAGTGGACACGCCGGCAGTTGAAGCGGAGTCCCAGGCCTGAGGAGGCGTTGTTCCCTCGGGCCTGCCTCCTCAGACTTAACCCAGGGACTGTTTAGGTGCAGGTGAGCTGCCGGCAGTTCTGGCATCGCCGCCCACGGGGACCGGTGGCAGTTTATTTAAAGGAAGCACTGGGACTTGTGGTCACACCCTCCAAGAACAAAAAAGTATTTAAAATATGGAACCACCATGGATGTCATGTGAAGAAGAACAAGAGCCAGAACCACAGAAAAGTGAGGGAGAAACCAAACTAGTAAGTGATGAAGATGCTGAACTCATCTTGGTGGGAGTGGAACATGTACATGAGGATGATGATGTGATCTTTGTTGGGATGACCTCAAATTCAAAACCAGTCATT…	1956		MEPPWMSCEEEQEPEPQKSEGETKLVSDEDAELILVGVEHVHEDDDVIFVGMTSNSKPVISNVLNRVTPGSCSRRNRYGHFRKDNAQKLQPVSHVTPTSEAKTVLPLSVSESRSTDSPIIIEPLSKADSKNISPQIVPNSFSELCSPLITFTSSLQHPVETAVSAGDMDKSPRVSKRLSTSETNSTSPKRPTLSDGIIGEHSLALSLSGTFHTVTTQQSTPDSVHNSLSHVQSGEPCPTAFPKDNVHCKPVSPLGGNVLTKTDFPSVSSQNKFADPTEGNLIVLLRDFYYGQHIGDGQPEPKTHTVFKCHSCLKVLKNVEFMNHMKHHLELERLRCDSWKYHTTCQHCHRQFPTPFQLQCHIESVHTSQEPCTVCKICELSFEADQILLQHMKDNHKPG…	543	Y
AC226028	TTGGTTTCTCTGTATTTATTATTGAATCATGCTATAGTTGATTTTTTTGTTTTTAATGGAGTTTATAACTTTGAAATACTTGCTTCAGACTTACTTAAAGTAGAATTAACTGGGTTTTTTTGACCTCCTACTTTTAGATTTGGGGGGTGATCGTTCAGAATCAGATGCGTTCACAGTAATGGATGCTACTTCCACCAATCCTGGTTGAAGGGGTTCCAGTGATACCTGAATAACAACTTTTCTTTCAGGAGGTAATCCTTCTAGCTGCTTAGGCTTCTTAAACATTTGATGACACTGGGTCTTGTGCTCCCTTTTCTCTTTACAAGTTAAAAATTGTAGCCGACATTTGGAACACTGGTGAAAACGCTTTGCCCAGTGCTGTCTATAATGACATATGTA…	1956	(REVERSE SENSE)	MEPPWMSCEEEQEPEPQKSEGETKLVSDEDAELILVGVEHVHEDDDVIFVGMTSNSKPVISNVLNRVTPGSCSRRNRYGHFRKDNAQKLQPVSHVTPTSEAKTVLPLSVSESRSTDSPIIIEPLSKADSKNISPQIVPNSFSELCSPLITFTSSLQHPVETAVSAGDMDKSPRVSKRLSTSETNSTSPKRPTLSDGIIGEHSLALSLSGTFHTVTTQQSTPDSVHNSLSHVQSGEPCPTAFPKDNVHCKPVSPLGGNVLTKTDFPSVSSQNKFADPTEGNLIVLLRDFYYGQHIGDGQPEPKTHTVFKCHSCLKVLKNVEFMNHMKHHLELERLRCDSWKYHTTCQHCHRQFPTPFQLQCHIESVHTSQEPCTVCKICELSFEADQILLQHMKDNHKPG…	543	Y
AC226430	TTGGCAGCGGACACGCCGGCAGTTGAAGCGGCGTCCCAGGCCTGAGGAGGCATTGTTCCCTCGGGCCTGCCTCCTCAGACTTAACCCAGGGACTGTTTTGGTGCAGGTGAGCTGCCGGCAGTTCTGGCATCGCCGCCCACGGGGACCGGTGGCAGTTTATTTAAAGGAAGCACTGGGACTTGTGGTCACACCCTCCAAGAACAAAAAAGTATTTAAAATATGGAACCACCATGGATGTCATGTGAAGAAGAACAAGAGCCAGAACCACAGAAAAGCGAGGGAGAAACCAAACTAGTAAATGATGAAGATGCTGAACTCATCTTGGTTGGAGTGGAACATGTACATGAGGATGATGATGTGATCTTTGTTGGGATGACCTCAAATTCAAAACCAGTCATT…	1956		MEPPWMSCEEEQEPEPQKSEGETKLVNDEDAELILVGVEHVHEDDDVIFVGMTSNSKPVISNILNRVTPGSCSRRNRYGHFRKDNAQKLQPVSHVTPTSEAKTVLPLSVSESRSTDSPIIIEPLSKADSKNISPQIMPNSFSELCSPLITFTSSLQHPVETAVSAGDMDKSPRVSKRLSTSETNSTSPKRSTLSDGVIGEHSLALSLSGTFHTVTTQQSTPDSVHNSLSHVQSGEPCPTAFPKDNVHCKPVSPVGGNVLTKTDFPSVSSQNKFADPTEGNLIVLLRDFYYGQHIGDGQPEPKTHTAFKCHSCLKVLKNVEFMNHMKHHLELERLRGDSWKYHTTCQHCHRQFPTPFQLQCHIESVHTSQEPCTVCKICELSFEADQILLQHMKDNHKPG…	543		Y
AC233217	TTGGTTTCTCTGTATTTATTATTGAATAATGCTATAGTTGAATTTTTTGTTTTTAATGGAGTTTATAACTTTGAAATACTTGCTTCAGACTTACTTAAAGTAGACTTAACCGGGTTTTTTTGACCTCCTACTTTTAGATTTGGGGGGTGATCGTTCATAATCAGATGCGTTCACAGTAATGGATGCTACTTCCACCAATCCTGGTTGAAGGGGTTCCAGTGATACCTGAATAACAACTTTTGTTTTAGGAGGTAATCCTTCTAGCTGCTTAGGCTTCTTAAACATTTGATGACACTGGGTCTTGTGCTCCCTTTTCTCTTTACAAGTTAAAAATTGTAGCCGACATTTGGAACACTGGTGAAAACGCTTTGCCCAGTGCTGTTTATAATGACATATGTA…	1956	(REVERSE SENSE)	MEPPWMSCEEEQEPEPQKSEGETKLVNDEDAELILVGVEHVHEDDDVIFVGMTSNSKPVISNILNRVTPGSCSRRNRYGHFRKDNAQKLQPVSHVTPTSEAKTVLPLSVSESRSTDSPIIIEPLSKADSKNISPQIMPNSFSELCSPLITFTSSLQHPVETAVSAGDMDKSPRVSKRLSTSETNSTSPKRSTLSDGVIGEHSLALSLSGTFHTVTTQQSTPDSVHNSLSHVQSGEPCPTAFPKDNVHCKPVSPVGGNVLTKTDFPSVSSQNKFADPTEGNLIVLLRDFYYGQHIGDGQPEPKTHTAFKCHSCLKVLKNVEFMNHMKHHLELERLRGDSWKYHTTCQHCHRQFPTPFQLQCHIESVHTSQEPCTVCKICELSFEADQILLQHMKDNHKPG…	543		Y
AC231395	TTGGCAGCGGACACGCCGGCAGTTGAAGCGGCGTCCCAGGCCTGAGGAGGCATTGTTCCCTCGGGCCTGCCTCCTCAGACTTAACCCAGGGACTGTTTTGGTGCAGGTGAGCTGCCGGCAGTTCTGGCATCGCCGCCCACGGGGACCGGTGGCAGTTTATTTAAAGGAAGCACTGGGACTTGTGGTCACACCCTCCAAGAACAAAAAAGTATTTAAAATATGGAACCACCATGGATGTCATGTGAAGAAGAACAAGAGCCAGAACCACAGAAAAGCGAGGGAGAAACCAAACTAGTAAATGATGAAGATGCTGAACTCATCTTGGTTGGAGTGGAACATGTACATGAGGATGATGATGTGATCTTTGTTGGGATGACCTCAAATTCAAAACCAGTCATT…	1956		MEPPWMSCEEEQEPEPQKSEGETKLVNDEDAELILVGVEHVHEDDDVIFVGMTSNSKPVISNILNRVTPGSCSRRNRYGHFRKDNAQKLQPVSHVTPTSEAKTVLPLSVSESRSTDSPIIIEPLSKADSKNISPQIMPNSFSELCSPLLTFTSSLQHPVETAVSAGDMDKSPRVSKRLSTSETNSTSPKRPTLSDGVIGEHSLALSLSGTFHTVTTQQSTPDSVHNSLSHVQSGEPCPTAFPKDNVHCKPVSPLGGNVLTKTDFPSVSSQNKFADPTEGNLIVLLRDFYYGQHIGDGQPEPKTHTAFKCHSCLKVLKNVEFMNHMKHHLELERLRGDSWKYHTTCQHCHRQFPTPFQLQCHIESVHTSQEPCTVCKICELSFEADQILLQHMKDNHKPG…	543	Y	Y
AC232928	TTGGTTTCTCTGTATTTATTATTGAATAATGCTATAGTTGAATTTTTTGTTTTTAATGGAGTTTATAACTTTGAAATACTTGCTTCAGACTTACTTAAAGTAGACTTAACCGGGTTTTTTTGACCTCCTACTTTTAGATTTGGGGGGTGATGGTTCAGAATCAGATGCGTTCACAGTAATGGATGCTACTTCCACCAATCCTGGTTGAAGGGGTTCCAGTGATACCTGAATAACAACTTTTGTTTCAGGAGGTAATCCTTCTAGCTGCTTAGGCTTCTTAAACATTTGATGACACTGGGTCTTGTGCTCCCTTTTCTCTTTACAAGTTAAAAATTGTAGCCGACATTTGGAACACTGGTGAAAACGCTTTGCCCAGTGCTGTTTATAATGACATATGTA…	1956	(REVERSE SENSE)	MEPPWMSCEEEQEPEPQKSEGETKLVNDEDAELILVGVEHVHEDDDVIFVGMTSNSKPVISNILNRVTPGSCSRRNRYGHFRKDNAQKLQPVSHVTPTSEAKTVLPLSVSESRSTDSPIIIEPLSKADSKNISPQIMPNSFSELCSPLLTFTSSLQHPVETAVSAGDMDKSPRVSKRLSTSETNSTSPKRPTLSDGVIGEHSLALSLSGTFHTVTTQQSTPDSVHNSLSHVQSGEPCPTAFPKDNVHCKPVSPLGGNVLTKTDFPSVSSQNKFADPTEGNLIVLLRDFYYGQHIGDGQPEPKTHTAFKCHSCLKVLKNVEFMNHMKHHLELERLRGDSWKYHTTCQHCHRQFPTPFQLQCHIESVHTSQEPCTVCKICELSFEADQILLQHMKDNHKPG…	543	Y	Y
AC231446	TTGGTTTCTCTGTATTTATTATTGAATAATGCTATAGTTGAATTTTTTGTTTTTAATGGAGTTTATAACTTTGAAATACTTGCTTCAGACTTACTTAAAGTAGACTTAACCGGGTTTTTTTGACCTCCTACTTTTAGATTTGGGGGGTGATGGTTCAGAATCAGATGCGTTCACAGTAATGGATGCTACTTCCACCAATCCTGGTTGAAGGGGTTCCAGTGATACCTGAATAACAACTTTTGTTTCAGGAGGTAATCCTTCTAGCTGCTTAGGCTTCTTAAACATTTGATGACACTGGGTCTTGTGCTCCCTTTTCTCTTTACAAGTTAAAAATTGTAGCCGACATTTGGAACACTGGTGAAAACGCTTTGCCCAGTGCTGTTTATAATGACATATGTA…	1956	(REVERSE SENSE)	MEPPWMSCEEEQEPEPQKSEGETKLVNDEDAELILVGVEHVHEDDDVIFVGMTSNSKPVISNILNRVTPGSCSRRNRCGHFRKDNAQKLQPVSHVTPTSEAKTVLPLSVSESRSTDSPIIIEPLSKADSKNISPQIMPNSFSELCSPLITFTSSLQHPVETAVSAGDMDKSPRVSKRLSTSETNSTSPKRPTLSDGVIGEHSLALSLSGTFHTVTTQQSTPDSVHNSLSHVQSGEPCPTAFPKDNVHCKPVSPVGGNVLTKTDFPSVSSQNKFADPTEGNLIVLLRDFYYGQHIGDGQPEPKTHTAFKCHSCLKVLKNVEFMNHMKHHLELERLRGDSWKYHTTCQHCHRQFPTPFQLHCHIESVHTSQEPCTVCKICELSFEADQILLQHMKDNHKPG…	543	Y	Y
AC234324	TTGGCAGCGGACACGCCGGCAGTTGAAGCGGCGTCCCAGGCCTGAGGAGGCATTGTTCCCTCGGGCCTGCCTCCTCAGACTTAACCCAGGGACTGTTTAGGTGCAGGTGAGCTGCCGGCAGTTCTGGCATCGCCGCCCACGGGGACCGGTGGCAGTTTATTTAAAGGAAGCACTGGGACTTGTGGTCACACCCTCCAAGAACAAAAAAGTATTTAAAATATGGAACCACCATGGATGTCATGTGAAGAAGAACAAGAGCCAGAACCACAGAAAAGCGAGGGAGAAACCAAACTAGTAAATGATGAAGATGCTGAACTCATCTTGGTTGGAGTGGAACATGTACATGAGGATGATGATGTGATCTTTGTTGGGATGACCTCAAATTCAAAACCAGTCATT…	1956		MEPPWMSCEEEQEPEPQKSEGETKLVNDEDAELILVGVEHVHEDDDVIFVGMTSNSKPVISNILNRVTPGSCSRRNRCGHFRKDNAQKLQPVSHVTPTSEAKTVLPLSVSESRSTDSPIIIEPLSKADSKNISPQIMPNSFSELCSPLITFTSSLQHPVETAVSAGDMDKSPRVSKRLSTSETNSTSPKRPTLSDGVIGEHSLALSLSGTFHTVTTQQSTPDSVHNSLSHVQSGEPCPTAFPKDNVHCKPVSPVGGNVLTKTDFPSVSSQNKFADPTEGNLIVLLRDFYYGQHIGDGQPEPKTHTAFKCHSCLKVLKNVEFMNHMKHHLELERLRGDSWKYHTTCQHCHRQFPTPFQLHCHIESVHTSQEPCTVCKICELSFEADQILLQHMKDNHKPG…	543	Y	Y
AC233798	TTGGTTTCTCTGTATTTATTATTGAATAATGCTATAGTTGAATTTTTTGTTTTTAATGGAGTTTATAACTTTGAAATACTTGCTTCAGACTTACTTAAAGTAGACTTAACAGGGTTTTTTTGACCTCCTACTTTTAGATTTGGGGGGTGATGGTTCAGAATCAGATGCGTTCACAGTAATGGATGCTACTTCCACCAATCCTGGTTGAAGGGGTTCCAGTGATACCTGAATAACAACTTTTGTTTCAGGAGGTAATCCTTCTAGCTGCTTAGGCTTCTTAAACATTTGATGACACTGGGTCTTGTGCTCCCTTTTCTCTTTACAAGTTAAAAATTGTAGCCGACATTTGGAACACTGGTGAAAACGCTTTGCCCAGTGCTGTTTATAATGACATATGTA…	1956	(REVERSE SENSE)	MEPPWMSCEEEQEPEPQKSEGETKLVNDEDAELILVGVEHVHEDDDVIFVGMTSNSKPVISNILNRVTPGSCSRRNRYGHFRKDNAQKLQPVSHVTPTSEAKTVLPLSVSESRSTDSPIIIEPLSKADSKNISPQIVPNSFSELCSPLITFTSSLQHPVETAVSAGDMDKSPRVSKRLSTSETNSTSPKRPTLSDGVIGEHSLALSLSGTFHTVTTQQSTPDSVHNSLSHVQSGEPCPTAFPKDNVHCKPVSPVGGNVLTKTDFPSVSSQNKFADPTEGNLIVLLRDFYYGQHIGDGQPEPKTHTAFKCHSCLKVLKNVEFMNHMKHHLELERLRGDSWKYHTTCQHCHRQFPTPFQLQCHIESVHTSQEPCTVCKICELSFEADQILLQHMKDNHKPG…	543	Y	Y
AC235984	TTGGTTTCTCTGTATTTATTATTGAATAATGCTATAGTTGAATTTTTTGTTTTTAATGGAGTTTATAACTTTGAAATACTTGCTTCAGACTTACTTAAAGTAGACTTAACAGGGTTTTTTTGACCTCCTACTTTTAGATTTGGGGGGTGATGGTTCAGAATCAGATGCGTTCACAGTAATGGATGCTACTTCCACCAATCCTGGTTGAAGGGGTTCCAGTGATACCTGAATAACAACTTTTGTTTCAGGAGGTAATCCTTCTAGCTGCTTAGGCTTCTTAAACATTTGATGACACTGGGTCTTGTGCTCCCTTTTCTCTTTACAAGTTAAAAATTGTAGCCGACATTTGGAACACTGGTGAAAACGCTTTGCCCAGTGCTGTTTATAATGACATATGTA…	1956	(REVERSE SENSE)	MEPPWMSCEEEQEPEPQKSEGETKLVNDEDAELILVGVEHVHEDDDVIFVGMTSNSKPVISNILNRVTPGSCSRRNRYGHFRKDNAQKLQPVSHVTPTSEAKTVLPLSVSESRSTDSPIIIEPLSKADSKNISPQIVPNSFSELCSPLITFTSSLQHPVETAVSAGDMDKSPRVSKRLSTSETNSTSPKRPTLSDGVIGEHSLALSLSGTFHTVTTQQSTPDSVHNSLSHVQSGEPCPTAFPKDNVHCKPVSPVGGNVLTKTDFPSVSSQNKFADPTEGNLIVLLRDFYYGQHIGDGQPEPKTHTAFKCHSCLKVLKNVEFMNHMKHHLELERLRGDSWKYHTTCQHCHRQFPTPFQLQCHIESVHTSQEPCTVCKICELSFEADQILLQHMKDNHKPG…	543	Y	Y
AC152637	GGTGGCAGTTTATTTAAAGGAAGCACTGGGACTTGTGGTCACACCCTCCAAGAACAAAAAAGTATTTAAAATATGGAACCACCATGGATGTCATGTGAAGAAGAACAAGAGCCAGAACCACAGAAAAGCGAGGGAGAAACCAAACTAGTAAATGATGAAGATGCTGAACTCATCTTGGTTGGAGTGGAACATGTACATGAGGATGATGATGTGATCTTTGTTGGGATGACCTCAAATTCAAAACCAGTCATTTCAAACATACTGAACAGAGTTACCCCAGGTTCTTGTTCAAGGAGAAATAGGTATGGTCACTTCAGGAAAGATAATGCTCAGAAATTACAGCCTGTTAGTCATGTGACTCCTACATCAGAAGCAAAGACTGTCTTGCCACTTTCTGTC…	1809		MEPPWMSCEEEQEPEPQKSEGETKLVNDEDAELILVGVEHVHEDDDVIFVGMTSNSKPVISNILNRVTPGSCSRRNRYGHFRKDNAQKLQPVSHVTPTSEAKTVLPLSVSESRSTDSPIIIEPLSKADSKNISPQIMPNSFSELCSPLITFTSSLQHPVETAVSAGDMDKSPRVSKRLSTSETNSTSPKRPTLSDGVIGEHSLALSLSGTFHTVTTQQSTPDSVHNSLSHVQSGEPCPTAFPKDNVHCKPVSPVGGNVLTKTDFPSVSSQNKFADPTEGNLIVLLRDFYYGQHIGDGQPEPKTHTAFKCHSCLKVLKNVEFMNHMKHHLELERLRGDSWKYHTTCQHCHRQFPTPFQLQCHIESVHTSQEPCTVCKICELSFEADQILLQHMKDNHKPG…	543
AC157430	TTGGCAGCGGACACGCTGGCAGTTGAAGCGGCGTCCCAGGCCTGAGGAGGCGTTGCTCCCTCGGGCTTGCCTCCTCAGACTTAACCAGGGACCGTCTAGGGTGGCAGTTTATTTAAAGGAAGCACTGGGACTTGTGGTCACACCCTCCAGGAACAAAAAAGTATTTAAAATATGGAAGCACCATGGATGTCATGTGAAGAAGAACAAGAGCCAGAACCACAGAAAAGCAAGGGAGAAACCAAACTAGAAAATGATGAAGATGCTGAACTCATCTTGGTTGGAGTGGAACATGTACATGAAGATGATGATGTGATCTTTGTTGGGATGACCTCAAATTCAAAACCAGTCATTTCAAACATACTGAACAGAGTTACCCCAGGTTCTTATTCAAGGAGAAAT…	1908		MEAPWMSCEEEQEPEPQKSKGETKLENDEDAELILVGVEHVHEDDDVIFVGMTSNSKPVISNILNRVTPGSYSRRNRYGHFRKDNAQILQPVSHVTPTSEAKTVLPVSVSESRSTDSPIIIEPLSKADYKNISPQIVPNSFSELCSPLITFTSSLQHPVEIAVSAGAMDKSPHVSKRLSTSETNSTSPKRPTLSDGIIGEHSLALSLSGIFHTVTTQQSTPDSVHNSLSHVQSGEPCPTAFPKDNVHCKPVSPLGGSVLTKTDFPSISSQNKFADPTEGNLIVLLRDFYYGQHIGDGQPEPKTHTAFKCHSCLKVLKNVEFMNHMKHHLELKRLRGDSWKYHTTCQHCHHQFPTPFQLQCHIESVHTSQEPCTVCKICELSFEADQVLLQHMKDNHKPG…	543	Y
AC164336	TTGGCAGCGGACACGCCGGCAGTTGAAGCGGCGTCCCAGGCCTGAGGAGGCATTGTTCCCTCGGGCCTGCCTCCTCAGACTTAACCCAGGGACTGTTTAGGTGCAGGTGAGCTGCCGGCAGTTCTGGCATCGCCGCCCACGGGGACCGGTGGCAGTTTATTTAAAGGAAGCACTGGGACTTGTGGTCACACCCTCCAAGAACAAAAAAGTATTTAAAATATGGAACCACCATGGATGTCATGTGAAGAAGAACAAGAGCCAGAACCACAGAAAAGCGAGGGAGAAACCAAACTAGTAAATGATGAAGATGCTGAACTCATCTTGGTTGGAGTGGAACATGTACATGAGGATGATGATGTGATCTTTGTTGGGATGACCTCAAATTCAAAACCAGTCATT…	1956		MEPPWMSCEEEQEPEPQKSEGETKLVNDEDAELILVGVEHVHEDDDVIFVGMTSNSKPVISNILNRVTPGSSSRRNRYGHFRKDNAQKLQPVSHVTPTSEAKTVLPLSVSESRSTDSPIIIEPLSKADSKNISPQIMPNSFSELCSPLITFTSSLQHPVETAVSAGDMDKSPRVSKRLSTSETNSTSPKRPTLSDGVIGEHSLALSLSGTFHTVTTQQSTPDSVHNSLSHVQSGEPCPTAFPKDNVHCKPVSPLGGNVLTKTDFPSVSSQNKFADPTEGNLIVLLRDFYYGQHIGDGQPEPKTHTAFKCHSCLKVLKNVEFMNHMKHHLELERLRGDSWKYHTTCQHCHRQFPTPFQLQCHIESVHTSQEPCTVCKICELSFEADQILLQHMKDNHKPG…	543	Y	Y
AC165011	TTGGTTTCTCTGTATTTATTACTGAATAATGCTATAGTTGAATTTTTTGTTTTTAATGGAGATTATAACTTTGAAATACTTGCTTCAGACTTACTTCAAGTAGAATTAACCGGGTTTTTTTGACCTCCTACTTTTAGATTTGGGGGGTGATGGTTCAGAATCAGATGCGTTCACAGTAATGGATGCTACTTCCACCAATCCTGGTTGAAGGGGTTCCAGTGATACCTGAATAACAACTTTTGTTTCAGGAGGTAATCCTTCTAGCTGCTTAGGCTTCTTAAACATTTGATGACACTGGGTCTTGTGCTCCCTTTTCTCTTTACAAGTTAAAAATTGTAGCCGACATTTGGAACACTGGTGAAAACGCTTTGCCCAGTGCTGTCTATAATGACATATGTA…	1956	(REVERSE SENSE)	MEPPWMSCEEEQEPEPQKSEGETKLVNDEDAELILVGVEHVHEDDDVIFVGMTSNSKPVISNILNRVTPGSCSRRNRYGHFRKDNAQKLQPVSHVTPTSEAKTVLPLSVSESRSTDSPIIIEPLSKADSKNISPQIMPNSFSELCSPLITFTSSLQHPVETAVSAGDMDKSPRVSKRLSTSETNSTSPKRPTLSDGVIGEHSLALSLSGTFHTVTTQQSTPDSVHNSLSHVQSGEPCPTAFPKDNVHCKPVSPVGGNVLTKTDFPSVSSQNKFADPTEGNLIVLLRDFYYGQHIGDGQPEPKTHTAFKCHSCLKVLKNVEFMNHMKHHLELERLRGDSWKYHTTCQHCHRQFPTPFQLQCHIESVHTSQEPCTVCKICELSFEADQILLQHMKDNHKPG…	543	Y	Y
AC172950	TTGGTTTCTCTATATTTATTATTGAATAATGCTATAGTTGAATTTTTTGTTTTTAATGGAGTTTATAACTTTGAAATACTTGCTTCAGACTTACTTAAAGTAGAATTAACCGGGTTTTTTTGACCTCCTACTTTTAGATTTGGGGGGTGATGGTTCAGAATCAGATGCATTCACAGTAATGGATGCTACTTCCACCAATCCTGGTTGAAGGGGTTCCAGTGATACCTGAATAACAACTTTTGTTTCAGGAGGTAATCCTTCTAGCTGCTTAGGCTTCTTAAACATTTGATGACACTGGGTCTTGTGCTCCCTTTTCTCTTTACAAGTTAAAAACTGTAGCCAACATTTGGAACACTGGTGAAAACTCTTTGCCCAGTGCTGTCTATAATGACATATGTA…	1956	(REVERSE SENSE)	MEAPWMSCEEEQEPEPQKSKGETKLENDEDAELILVGVEHVHEDDDVIFVGMTSNSKPVISNILNRVTPGSYSRRNRYGHFRKDNAQILQPVSHVTPTSEAKTVLPVSVSESRSTDSPIIIEPLSKADYKNISPQIVPNSFSELCSPLITFTSSLQHPVEIAVSAGAMDKSPHVSKRLSTSETNSTSPKRPTLSDGIIGEHSLALSLSGIFHTVTTQQSTPDSVHNSLSHVQSGEPCPTAFPKDNVHCKPVSPLGGSVLTKTDFPSISSQNKFADPTEGNLIVLLRDFYYGQHIGDGQPEPKTHTAFKCHSCLKVLKNVEFMNHMKHHLELKRLRGDSWKYHTTCQHCHHQFPTPFQLQCHIESVHTSQEPCTVCKICELSFEADQVLLQHMKDNHKPG…	543	Y
AC175134	TTGGTTTCTCTGTATTTATTATTGAATAATGCTATAGTTGAATTTTTTGTTTTTAATGGAGTTTATAACTTTGAAATACTTGCTTCAGACTTACTTAAAGTAGACTTAACCGGGTTTTTTTGACCTCCTACTTTTAGATTTGGGGGGTGATGGTTCAGAATCAGATGCGTTCACAGTAATGGATGCTACTTCCACCAATCCTGGTTGAAGGGGTTCCAGTGATACCTGAATAACAACTTTTGTTTCAGGAGGTAATCCTTCTAGCTGCTTAGGCTTCTTAAACATTTGATGACACTGGGTCTTGTGCTCCCTTTTCTCTTTACAAGTTAAAAATTGTAGCCGACATTTGGAACACTGGTGAAAACGCTTTGCCCAGTGCTGTTTATAATGACATATGTA…	1809	(REVERSE SENSE)	MEPPWMSCEEEQEPEPQKSEGETKLVNDEDAELILVGVEHVHEDDDVIFVGMTSNSKPVISNILNRVTPGSCSRRNRYGHFRKDNAQKLQPVSHVTPTSEAKTVLPLSVSESRSTDSPIIIEPLSKADSKNISPQIMPNSFSELCSPLITFTSSLQHPVETAVSAGDMDKSPRVSKRLSTSETNSTSPKRPTLSDGVIGEHSLALSLSGTFHTVTTQQSTPDSVHTSLSHVQSGEPCPTAFPKDNVHCKPVSPLGGNVLTKTDFPSVSSQNKFADPTEGNLIVLLRDFYYGQHIGDGQPEPKTHTAFKCHSCLKVLKNVEFMNHMKHHLELERLRGDSWKYHTTCQHCHRQFPTPFQLQCHIESVHTSQEPCTVCKICELSFEADQILLQHMKDNHKPG…	543
AC175430	TTGGTTTCTCTGTATTTATTATTGAATAATGCTATAGTTGAATTTTTTGTTTTTAATGGAGTTTATAACTTTGAAATACTTGCTTCAGACTTACTTAAAGTAGACTTAACCGGGTTTTTTTGACCTCCTACTTTTAGATTTGGGGGGTGATGGTTCAGAATCAGATGCGTTCACAGTAATGGATGCTACTTCCACCAATCCTGGTTGAAGGGGTTCCAGTGATACCTGAATAACAACTTTTGTTTCAGGAGGTAATCCTTCTAGCTGCTTAGGCTTCTTAAACATTTGATGACACTGGGTCTTGTGCTCCCTTTTCTCTTTACAAGTTAAAAATTGTAGCCGACATTTGGAACACTGGTGAAAACGCTTTGCCCAGTGCTGTTTATAATGACATATGTA…	1956	(REVERSE SENSE)	MEPPWMSCEEEQEPEPQKSEGETKLVNDEDAELILVGVEHVHEDDDVIFVGMTSNSKPVISNILNRVTPGSCSRRNRYGHFRKDNAQKLQPVSHVTPTSEAKTVLPLSVSESRSTDSPIIIEPLSKADSKNISPQIMPNSFSELCSPLITFTSSLQHPVETAVSAGDMDKSPRVSKRLSTSETNSTSPKRPTLSDGVIGEHSLALSLSGTFHTVTTQQSTPDSVHNSLSHVQSGEPCPTAFPKDNVHCKPVSPVGGNVLTKTDFPSVSSQNKFADPTEGNLIVLLRDFYYGQHIGDGQPEPKTHTAFKCHSCLKVLKNVEFMNHMKHHLELERLRGDSWKYHTTCQHCHRQFPTPFQLQCHIESVHTSQEPCTVCKICELSFEADQILLQHMKDNHKPG…	543		Y
AC213443	TTGGTTTCTCTGTATTTATTATTGAATAATGCTATAGTTGAATTTTTTGTTTTTAATGGAGTTTATAACTTTGAAATACTTGCTTCAGACTTACTTAAAGTAGACTTAACCGGGTTTTTTTGACCTCCTACTTTTAGATTTGGGGGGTGATGGTTCAGAATCAGATGCATTCACAGTAATGGATGCTACTTCCACCAATCCTGGTTGAAGGGGTTCCAGTGATACCTGAATAACAACTTTTGTTTCAGGAGGTAATCCTTCTAGCTGCTTAGGCTTCTTAAACATTTGATGACACTGGGTCTTGTGCTCCCTTTTCTCTTTACAAGTTAAAAATTGTAGCCGACATTTGGAACACTGGTGAAAACGCTTTGCCCAGTGCTGTTTATAATGACATATGTA…	1956	(REVERSE SENSE)	MEPPWMSCEEEQEPEPQKSEGETKLVNDEDAELILVGVEHVHEDDDVIFVGMTSNSKPVISNILNRVTPGSCSRRNRYGHFRKDNAQKLQPVSHVTPTSEAKTVLPLSVSESRSTDSPVIIEPLSKADSKNISPQIMPNSFSELCSPLITFTSSLQHPVETAVSAGDMDKSPRVSKRLSTSETNSTSPKRPTLSDGVIGEHSLALSLSGTFHTVTTQQSTPDSVHNSLSHVQSGEPCPTAFPKDNVHCKPVSPVGGNVLTKTDFPSVSSQNKFADPTEGNLIVLLRDFYYGQHIGDGQPEPKTHTAFKCHSCLKVLKNVEFMNHMKHHLELERLRGDSWKYHTTCQHCHRQFPTPFQLQCHIESVHTSQEPCTVCKICELSFEADQILLQHMKDNHKPG…	543	Y
AC213449	TTGGTTTCTCTGTATTTATTATTGAATAATGCTATAGTTGAATTTTTTGTTTTTAATGGAGTTTATAACTTTGAAATACTTGCTTCAGACTTACTTAAAGTAGACTTAACCGGGTTTTTTTGACCTCCTACTTTTAGATTTGGGGGGTGATCGTTCATAATCAGATGCGTTCACAGTAATGGATGCTACTTCCACCAATCCTGGTTGAAGGGGTTCCAGTGATACCTGAATAACAACTTTTGTTTTAGGAGGTAATCCTTCTAGCTGCTTATGCTTCTTAAACATTTGATGACACTGGGTCTTGTGCTCCCTTTTCTCTTTACAAGTTAAAAATTGTAGCCGACATTTGGAACACTGGTGAAAACGCTTTGCCCAGTGCTGTTTATAATGACATATGTA…	1956	(REVERSE SENSE)	MEPPWMSCEEEQEPEPQKSEGETKLVNDEDAELILVGVEHVHEDDDVIFVGMTSNSKPVISNILNRVTPGSCSRRNRYGHFRKDNAQKLQPVSHVTPTSEAKTVLPLSVSESRSTDSPIIIEPLSKADSKNISPQIMPNSFSELCSPLITFTSSLQHPVETAVSAGDMDKSPRVSKRLSTSETNSTSPKRSTLSDGVIGEHSLALSLSGTFHTVTTQQSTPDSVHNSLSHVQSGEPCPTAFPKDNVHCKPVSPVGGNVLTKTDFPSVSSQNKFADPTEGNLIVLLRDFYYGQHIGDGQPEPKTHTAFKCHSCLKVLKNVEFMNHMKHHLELERLRGDSWKYHTTCQHCHRQFPTPFQLQCHIESVHTSQEPCTVCKICELSFEADQILLQHMKDNHKPG…	543	Y
AC213716	TTGGCAGCGGACACGCCGGCAGTTGAAGCGGCGTCCCAGGCCTGAGGAGGCATTGTTCCCTCGGGCCTGCCTCCTCAGACTTAACCCAGGGACTGTTTAGGTGCAGGTGAGCTGCCGGCAGTTCTGGCATCGCCGCCCACGGGGACCGGTGGCAGTTTATTTAAAGGAAGCACTGGGACTTGTGGTCACACCCTCCAAGAACAAAAAAGTATTTAAAATATGGAACCACCATGGATGTCATGTGAAGAAGAACAAGAGCCAGAACCACAGAAAAGCGAGGGAGAAACCAAACTAGTAAATGATGAAGATGCTGAACTCATCTTGGTTGGAGTGGAACATGTACATGAGGATGATGATGTGATCTTTGTTGGGATGACCTCAAATTCAAAACCAGTCATT…	1956		MEPPWMSCEEEQEPEPQKSEGETKLVNDEDAELILVGVEHVHEDDDVIFVGMTSNSKPVISNILNRVTPGSCSRRNRYGHFRKDNAQKLQPVSHVTPTSEAKTVLPLSVSESRSTDSPVIIEPLSKADSKNISPQIMPNSFSELCSPLITFTSSLQHPVETAVSAGDMDKSPRVSKRLSTSETNSTSPKRPTLSDGVIGEHSLALSLSGTFHTVTTQQSTPDSVHNSLSHVQSGEPCPTAFPKDNVHCKPVSPVGGNVLTKTDFPSVSSQNKFADPTEGNLIVLLRDFYYGQHIGDGQPEPKTHTAFKCHSCLKVLKNVEFMNHMKHHLELERLRGDSWKYHTTCQHCHRQFPTPFQLQCHIESVHTSQEPCTVCKICELSFEADQILLQHMKDNHKPG…	543		Y
AC216718	TTGGCAGCGGACACGCCGGCAGTTGAAGCGGCGTCCCAGGCCTGAGGTGGCATTGTTCCCTCGGGCCTGCCTCCTCAGACTTAACCCAGGGACTGTTTTGGTGCAGGTGAGCTGCCGGCAGTTCTGGCATCGCCGCCCACGGGGACCGGTGGCAGTTTATTTAAAGGAAGCACTGGGACTTGTGGTCACACCCTCCAAGAACAAAAAAGTATTTAAAATATGGAACCACCATGGATGTCATGTGAAGAAGAACAAGAGCCAGAACCACAGAAAAGCGAGGGAGAAACCAAACTAGTAAATGATGAAGATGCTGAACTCATCTTGGTTGGAGTGGAACATGTACATGAGGATGATGATGTGATCTTTGTTGGGATGACCTCAAATTCAAAACCAGTCATT…	1956		MEPPWMSCEEEQEPEPQKSEGETKLVNDEDAELILVGVEHVHEDDDVIFVGMTSNSKPVISNILNRVTPGSCSRRNRYGHFRKDNAQKLQPVSHVTPTSEAKTVLPLSVSESRSTDSPIIIEPLSKADSKNISPQIMPNSFSELCSPLITFTSSLQHPVETAVSAGDMDKSPRVSKRLSTSETNSTSPKRPTLSDGVIGEHSLALSLSGTFHTVTTQQSTPDSVHNSLSHVQSGEPCPTAFPKDNVHCKPVSPVGGNVLTKTDFPSVSSQNKFADPTEGNLIVLLRDFYYGQHIGDGQPEPKTHTAFKCHSCLKVLKNVEFMNHMKHHLELERLRGDSWKYHTTCQHCHRQFPTPFQLQCHIESVHTSQEPCTVCKICELSFEADQILLQHMKDNHKPG…	543	Y	Y
AC216983	TTGGCAGCGGACACGCCGGCAGTTGAAGCGGCGTCCCAGGCCTGAGGAGGCATTGTTCCCTCGGGCCTGCCTCCTCAGACTTAACCCAGGGACTGTTTAGGTGCAGGTGAGCTGCCGGCAGTTCTGGCATCGCCGCCCACGGGGACCGGTGGCAGTTTATTTAAAGGAAGCACTGGGACTTGTGGTCACACCCTCCAAGAACAAAAAAGTATTTAAAATATGGAACCACCATGGATGTCATGTGAAGAAGAACAAGAGCCAGAACCACAGAAAAGCGAGGGAGAAACCAAACTAGTAAATGATGAAGATGCTGAACTCATCTTGGTTGGAGTGGAACATGTACATGAGGATGATGATGTGATCTTTGTTGGGATGACCTCAAATTCAAAACCAGTCATT…	1956		MEPPWMSCEEEQEPEPQKSEGETKLVNDEDAELILVGVEHVHEDDDVIFVGMTSNSKPVISNILNRVTPGSSSRRNRYGHFRKDNAQKLQPVSHVTPTSEAKTVLPLSVSESRSTDSPIIIEPLSKADSKNISPQIMPNSFSELCSPLITFTSSLQHPVETAVSAGDMDKSPRVSKRLSTSETNSTSPKRPTLSDGVIGEHSLALSLSGTFHTVTTQQSTPDSVHNSLSHVQSGEPCPTAFPKDNVHCKPVSPLGGNVLTKTDFPSVSSQNKFADPTEGNLIVLLRDFYYGQHIGDGQPEPKTHTAFKCHSCLKVLKNVEFMNHMKHHLELERLRCDSWKYHTTCQHCHRQFPTPFQLQCHIESVHTSQEPCTVCKICELSFEADQILLQHMKDNHKPG…	543
AC226433	TTGGCAGCGGACACGCCGGCAGTTGAAGCGGCGTCCCAGGCCTGAGGAGGCATTGTTCCCTCGGGCCTGCCTCCTCAGACTTAACCCAGGGACTGTTTAGGTGCAGGTGAGCTGCCGGCAGTTCTGGCATCGCCGCCCACGGGGACCGGTGGCAGTTTATTTAAAGGAAGCACTGGGACTTGTGGTCACACCCTCCAAGAACAAAAAAGTATTTAAAATATGGAACCACCATGGATGTCATGTGAAGAAGAACAAGAGCCAGAACCACAGAAAAGCGAGGGAGAAACCAAACTAGTAAATGATGAAGATGCTGAACTCATCTTGGTTGGAGTGGAACATGTACATGAGGATGATGATGTGATCTTTGTTGGGATGACCTCAAATTCAAAACCAGTCATT…	1956		MEPPWMSCEEEQEPEPQKSEGETKLVNDEDAELILVGVEHVHEDDDVIFVGMTSNSKPVISNILNRVTPGSCSRRNRYGHFRKDNAQKLQPVSHVTPTSEAKTVLPLSVSESRSTDSPIIIEPLSKADSKNISPQIMPNSFSELCSPLITFTSSLQHPVETAVSAGDMDKSPRVSKRLSTSETNSTSPKRPTLSDGVIGEHSLALSLSGTFHTVTTQQSTPDSVHNSLSHVQSGEPCPTAFPKDNVHCKPVSPVGGNVLTKTDFPSVSSQNKFADPTEGNLIVLLRDFYYGQHIGDGQPEPKTHTAFKCHSCLKVLKNVEFMNHMKHHLELERLRGDSWKYHTTCQHCHRQFPTPFQLQCHIESVHTSQEPCTVCKICELSFEADQILLQHMKDNHKPG…	543	Y	Y
AC231847	TTGGTTTCTCTGTATTTATTATTGAATAATGCTATAGTTGAATTTTTTGTTTTTAATGGAGTTTATAACTTTGAAATACTTGCTTCAGACTTACTTAAAGTAGACTTAACCGGGTTTTTTTGACCTCCTACTTTTAGATTTGGGGGGTGATGGTTCAGAATCAGATGCGTTCACAGTAATGGATGCTACTTCCACCAATCCTGGTTGAAGGGGTTCCAGTGATACCTGAATAACAACTTTTGTTTCAGGAGGTAATCCTTCTAGCTGCTTAGGCTTCTTAAACATTTGATGACACTGGGTCTTGTGCTCCCTTTTCTCTTTACAAGTTAAAAATTGTAGCCGACATTTGGAACACTGGTGAAAACGCTTTGCCCAGTGCTGTTTATAATGACATATGTA…	1808	(REVERSE SENSE)	MEPPWMSCEEEQEPEPQKSEGETKLVNDEDAELILVGVEHVHEDDDVIFVGMTSNSKPVISNILNRVTPGSCSRRNRYGHFRKDNAQKLQPVSHVTPTSEAKTVLPLSVSESRSTDSPIIIEPLSKADSKNISPQIMPNSFSELCSPLITFTSSLQHPVETAVSAGDMDKSPRVSKRLSTSETNSTSPKRPTLSDGVIGEHSLALSLSGTFHTVTTQQSTPDSVHNSLSHVQSGEPCPTAFPKDNVHCKPVSPVGGNVLTKTDFPSVSSQNKFADPTEGNLIVLLRDFYYGQHIGDGQPEPKTHTAFKCHSCLKVLKNVEFMNHMKHHLELERLRGDSWKYHTTCQHCHCQFPTPFQLQCHIESVHTSQEPCTVCKICELSFEADQILLQHMKDNHKPG…	543	Y
AC231867	TTGGTTTCTCTGTATTTATTATTGAATCATGCTATAGTTGATTTTTTTGTTTTTAATGGAGTTTATAACTTTGAAATACTTGCTTCAGACTTACTTAAAGTAGAATTAACTGGGTTTTTTTGACCTCCTACTTTTAGATTTGGGGGGTGATGGTTCAGAATCAGATGCGTTCACAGTAATGGATGCTACTTCCACCAATCCTGGTTGAAGGGGTTCCAGTGATACCTGAATAACAACTTTTCTTTCAGGAGGTAATCCTTCTAGCTGCTTAGGCTTCTTAAACATTTGATGACACTGGGTCTTGTGCTCCCTTTTCTCTTTACAAGTTAAAAATTGTAGCCGACATTTGGAACACTGGTGAAAACGCTTTGCCCAGTGCTGTCTATAATGACATATGTA…	1956	(REVERSE SENSE)	MEPPWMSCEEEQEPEPQKSEGETKLVSDEDAELILVGVEHVHEDDDVIFVGMTSNSKPVISNVLNRVTPGSCSRRNRYGHFRKDNAQKLQPVSHVTPTSEAKTVLPLSVSESRSTDSPIIIEPLSKADSKNISPQIVPNSFSELCSPLITFTSSLQHPVETAVSAGDMDKSPRVSKRLSTSETNSTSPKRPTLSDGIIGEHSLALSLSGTFHTVTTQQSTPDSVHNSLSHVQSGEPCPTAFPKDNVHCKPVSPLGGNVLTKTDFPSVSSQNKFADPTEGNLIVLLRDFYYGQHIGDGQPEPKTHTVFKCHSCLKVLKNVEFMNHMKHHLELERLRCDSWKYHTTCQHCHRQFPTPFQLQCHIESVHTSQEPCTVCKICELSFEADQILLQHMKDNHKPG…	543		Y
AC233167	GGTGGCAGTTTATTTAAAGGAAGCACTGGGACTTGTGGTCACACCCTCCAAGAACAAAAAAGTATTTAAAATATGGAACCACCATGGATGTCATGTGAAGAAGAACAAGAGCCAGAACCACAGAAAAGCGAGGGAGAAACCAAACTAGTAAATGATGAAGATGCTGAACTCATCTTGGTTGGAGTGGAACATGTACATGAGGATGATGATGTGATCTTTGTTGGGATGACCTCAAATTCAAAACCAGTCATTTCAAACATACTGAACAGAGTTACCCCAGGTTCTTGTTCAAGGAGAAATAGGTATGGTCACTTCAGGAAAGATAATGCTCAGAAATTACAGCCTGTTAGTCATGTGACTCCTACATCAGAAGCAAAGACTGTCTTGCCACTTTCTGTC…	1809		MEPPWMSCEEEQEPEPQKSEGETKLVNDEDAELILVGVEHVHEDDDVIFVGMTSNSKPVISNILNRVTPGSCSRRNRYGHFRKDNAQKLQPVSHVTPTSEAKTVLPLSVSESRSTDSPIIIEPLSKADSKNISPQIMPNSFSELCSPLITFTSSLQHPVETAVSAGDMDKSPRVSKRVSTSETNSTSPKRPTLSDGVIGEHSLALSLSGTFHTVTTQQSTPDSVHNSLSHVQSGEPCPTAFPKDNVHCKPVSPLGGNVLTKTDFPSVSSQNKFADPTEGNLIVLLRDFYYGQHIGDGQPEPKTHTAFKCHSCLKVLKNVEFMNHMKHHLELERLRGDSWKYHTTCQHCHRQFPTPFQLQCHIESVHTSQEPCTVCKICELSFEADQILLQHMKDNHKPG…	543	Y
AC234573	TTGGCAGCGGACACGCCGGCAGTTGAAGCGGCGTCCCAGGCCTGAGGAGGCATTGTTCCCTCGGGCCTGCCTCCTCAGACTTAACCCAGGGACTGTTTAGGTGCAGGTGAGCTGCCGGCAGTTCTGGCATCGCCGCCCACGGGGACCGGTGGCAGTTTATTTAAAGGAAGCACTGGGACTTGTGGTCACACCCTCCAAGAACAAAAAAGTATTTAAAATATGGAACCACCATGGATGTCATGTGAAGAAGAACAAGAGCCAGAACCACAGAAAAGCGAGGGAGAAACCAAACTAGTAAATGATGAAGATGCTGAACTCATCTTGGTTGGAGTGGAACATGTACATGAGGATGATGATGTGATCTTTGTTGGGATGACCTCAAATTCAAAACCAGTCATT…	1956		MEPPWMSCEEEQEPEPQKSEGETKLVNDEDAELILVGVEHVHEDDDVIFVGMTSNSKPVISNILNRVTPGSCSRRNRYGHFRKDNAQKLQPVSHVTPTSEAKTVLPLSVSESRSTDSPIIIEPLSKADSKNISPQIMPNSFSELCSPLITFTSSLQHPVETAVSAGDMDKSPRVSKRLSTSETNSTSPKRPTLSDGVIGEHSLALSLSGTFHTVTTQQSTPDSVHNSLSHVQSGEPCPTAFPKDNVHCKPVSPLGGNVLTKTDFPSVSSQNKFADPTEGNLIVLLRDFYYGQHIGDGQPEPKTHTAFKCHSCLKVLKNVEFMNHMKHHLELERLRGDSWKYHTTCQHCHRQFPTPFQLQCHIESVHTSQEPCTVCKICELSFEADQILLQHMKDNHKPG…	543	Y	Y
AC235917	TTGGTTTCTCTGTATTTATTATTGAATAATGCTATAGTTGAATTTTTTGTTTTTAATGGAGTTTATAACTTTGAAATACTTGCTTCAGACTTACTTAAAGTAGACTTAACCGGGTTTTTTTGACCTCCTACTTTTAGATTTGGGGGGTGATGGTTCAGAATCAGATGCGTTCACAGTAATGGATGCTACTTCCACCAATCCTGGTTGAAGGGGTTCCAGTGATACCTGAATAACAACTTTTGTTTCAGGAGGTAATCCTTCTAGCTGCTTAGGCTTCTTAAACATTTGATGACACTGGGTCTTGTGCTCCCTTTTCTCTTTACAAGTTAAAAATTGTAGCCGACATTTGGAACACTGGTGAAAACGCTTTGCCCAGTGCTGTTTATAATGACATATGTA…	1809	(REVERSE SENSE)	MEPPWMSCEEEQEPEPQKSEGETKLVNDEDAELILVGVEHVHEDDDVIFVGMTSNSKPVISNILNRVTPGSCSRRNRCGHFRKDNAQKLQPVSHVTPTSEAKTVLPLSVSESRSTDSPIIIEPLSKADSKNISPQIMPNSFSELCSPLITFTSSLQHPVETAVSAGDMDKSPRVSKRLSTSETNSTSPKRPTLSDGVIGEHSLALSLSGTFHTVTTQQSTPDSVHNSLSHVQSGEPCPTAFPKDNVHCKPVSPVGGNVLTKTDFPSVSSQNKFADPTEGNLIVLLRDFYYGQHIGDGQPEPKTHTAFKCHSCLKVLKNVEFMNHMKHHLELERLRGDSWKYHTTCQHCHRQFPTPFQLHCHIESVHTSQEPCTVCKICELSFEADQILLQHMKDNHKPG…	543
AC232942	GATCTTTGTTGGGATGACCTCAAATTCAAAACCAGTCATTTCAAACATACTGAACAGAGTTACCCCAGGTTCTTGTTCAAGGAGAAATAGGTATGGTCACTTCAGGAAAGATAATGCTCAGAAATTACAGCCTGTTAGTCATGTGACTCCTACATCAGAAGCAAAGACTGTCTTGCCACTTTCTGTCTCTGAATCAAGATCAACAGATAGTCCTATTATTATTGAGCCTTTGTCCAAAGCAGATTCTAAAAATATTTCACCACAAATAATGCCTAATAGCTTTTCAGAGTTATGTTCTCCTTTGATTACCTTCACAAGTTCATTGCAGCATCCAGTAGAAACAGCAGTTTCTGCAGGAGATATGGATAAAAGTCCTCGTGTATCAAAGCGACTTTCCAC…	1597		MTSNSKPVISNILNRVTPGSCSRRNRYGHFRKDNAQKLQPVSHVTPTSEAKTVLPLSVSESRSTDSPIIIEPLSKADSKNISPQIMPNSFSELCSPLITFTSSLQHPVETAVSAGDMDKSPRVSKRLSTSETNSTSPKRSTLSDGVIGEHSLALSLSGTFHTVTTQQSTPDSVHNSLSHVQSGEPCPTAFPKDNVHCKPVSPVGGNVLTKTDFPSVSSQNKFADPTEGNLIVLLRDFYYGQHIGDGQPEPKTHTAFKCHSCLKVLKNVEFMNHMKHHLELERLRGDSWKYHTTCQHCHRQFPTPFQLQCHIESVHTSQEPCTVCKICELSFEADQILLQHMKDNHKPGEMPYVCQVCSYRSSFFADVDAHFRAYHGNTKNLLCPFCLQIFKTEALYICH…	492	Y
AC161642	TTGGCAGTGGACACGCCGGCAGTTGAAGCGGAGTCCCAGGCCTGAGGAGGCGTTGTTCCCTCGGGCCTGCCTCCTCAGACTTAACCCAGGGACTGTTTAGGTGCAGGTGAGCTGCCGGCAGTTCTGGCATCGCCGCCCACGGGGACCGGTGGCAGTTTATTTAAAGGAAGCACTGGGACTTGTGGTCACACCCTCCAAGAACAAAAAAGTATTTAAAATATGGAACCACCATGGATGTCATGTGAAGAAGAACAAGAGCCAGAACCACAGAAAAGCGAGGGAGAAACCAAACTAGTAAATGATGAAGATGCTGAACTCATCTTGGTTGGAGTGGAACATGTACATGAGGATGATGATGTGATCTTTGTTGGGATGACCTCAAATTCAAAACCAGTCATT…	1955		MEPPWMSCEEEQEPEPQKSEGETKLVNDEDAELILVGVEHVHEDDDVIFVGMTSNSKPVISNILNRVTPGSCSRRNRYGHFRKDNAQKLQPVSHVTPTSEAKTVLPLSVSESRSTDSPIIIEPLSKADSKNISPQIMPNSFSELCSPLITFTSSLQHPVETAVSAGDMDKSPRVSKRLSTSETNSTSPKRSTLSDGVIGEHSLALSLSGTFHTVTTQQSTPDSVHNSLSHVQSGEPCPTAFPKDNVHCKPVSPVGGNVLTKTDFPSVSSQNKFADPTEGNLIVLLRDFYYGQHIGDGQPEPKTHTAFKCHSCLKVLKNVEFMNHMKHHLELERLRGDSWKYHTTCQHCHRQFPTPFQLQCHIESVHTSQEPCTVCKICELSFEADQILLQHMKDNHKPG…	469	Y
AC169344	TTGGTTTCTCTGTATTTATTATTGAATAATGCTATAGTTGAATTTTTTGTTTTTAATGGAGTTTATAACTTTGAAATACTTGCTTCAGACTTACTTAAAGTAGACTTAACCGGGTTTTTTTGACCTCCTACTTTTAGATTTGGGGGGTGATGGTTCATAATCAGATGCGTTCACAGTAATGGATGCTACTTCCACCAATCCTGGTTGAAGGGGTTCCAGTGATACCTGAATAACAACTTTTGTTTTAGGAGGTAATCCTTCTAGCTGCTTAGGCTTCTTAAACATTTGATGACACTGGGTCTTGTGCTCCCTTTTCTCTTTACAAGTTAAAAATTGTAGCCGACATTTGGAACATGGTGAAAACGCTTTGCCCAGTGCTGTCTATAATGACATATGTAT…	1955	(REVERSE SENSE)	MEPPWMSCEEEQEPEPQKSEGETKLVNDEDAELILVGVEHVHEDDDVIFVGMTSNSKPVISNILNRVTPGSCSRRNRYGHFRKDNAQKLQPVSHVTPTSEAKTVLPLSVSESRSTDSPIIIEPLSKADSKNISPQIMPNSFSELCSPLITFTSSLQHPVETAVSAGDMDKSPRVSKRLSTSETNSTSPKRSTLSDGVIGEHSLALSLSGTFHTVTTQQSTPDSVHNSLSHVQSGEPCPTAFPKDNVHCKPVSPVGGNVLTKTDFPSVSSQNKFADPTEGNLIVLLRDFYYGQHIGDGQPEPKTHTAFKCHSCLKVLKNVEFMNHMKHHLELERLRGDSWKYHTTCQHCHRQFPTPFQLQCHIESVHTSQEPCTVCKICELSFEADQILLQHMKDNHKPG…	469	Y
AC234092	ATATGTATAGTGCTTCAGTTTTAAAAATTTGGAGACAAAAGGGGCAAAGTAAGTTCTTAGTGTTACCATGGTATGCTCTGAAATGTGCATCCACATCTGCAAAGAATGATGATCTGTAACTGCAAACCTGGCATACATAGGGCATTTCACCAGGCTTATGATTATCTTTCATGTGCTGTAAGAGAATCTGATCTGCCTCAAAGGACAATTCACAGATTTTACAGACTGTGCAGGGCTCCTGGGAAGTGTGGACACTTTCAATATGACACTGCAGCTGGAAGGGCGTAGGAAACTGGCGGTGGCAGTGCTGGCAGGTGGTGTGGTATTTCCAGCTGTCACCTCTCAGCCTCTCAAGTTCCAAATGGTGCTTCATGTGATTCATAAACTCAACATTTTTTA…	1564	(REVERSE SENSE)	MEPPWMSCEEEQEPEPQKSEGETKLVNDEDAELILVGVEHVHEDDDVIFVGMTSNSKPVISNILNRVTPGSCSRRNRYGHFRKDNAQKLQPVSHVTPTSEAKTVLPLSVSESRSTDSPIIIEPLSKADSKNISPQIMPNSFSELCSPLITFTSSLQHPVETAVSAGDMDKSPRVSKRLSTSETNSTSPKRSTLSDGVIGEHSLALSLSGTFHTVTTQQSTPDSVHNSLSHVQSGEPCPTAFPKDNVHCKPVSPVGGNVLTKTDFPSVSSQNKFADPTEGNLIVLLRDFYYGQHIGDGQPEPKTHTAFKCHSCLKVLKNVEFMNHMKHHLELERLRGDSWKYHTTCQHCHRQFPTPFQLQCHIESVHTSQEPCTVCKICELSFEADQILLQHMKDNHKPG…	448	Y
AC214585	GTGACAGCTTATTTAAAGGAAGCACTGGGACTTGTGGCCACACCCTCCAAGAACAAAAAAGTATTTAAAATATGGAACCACCATGTATGTTATGTGAAGAAGAACAAGAGCCAGAACCACAGAAAAGCCAGGGAGAAACCAAACAAAGTAGATGACGAAGATGCTGAACTGATCTTGGTTGGAATGGAACATGTAAATGAAGATGCTGATGTGATCTTTGTTGGGATGACCTCAAATTCAAAACAAGTCATTTCAAACATACTGAACGGAGTTACCCCAGGTTCTTATTCAAGGAGAAAAAGGTATGGTCACTTCAGGAAAGATAATGCTCAGAAATTACAGCCTGTTAGTCATGTGACTCCTGCATCAGAAGCAAAGACTGTCTTGCCAGTTTCTGTC…	1812		MEHVNEDADVIFVGMTSNSKQVISNILNGVTPGSYSRRKRYGHFRKDNAQKLQPVSHVTPASEAKTVLPVSVSESRSTDSPIIIEPLSKADSKNISPQIVPNSFSELCSPLITFTSSLQRPVETAVSTGDMDKSPRVSKRLPTSETNNTNPKRPKLSDGIIGEHSLALSPSGIFHTVTTQQSTPDSVHTSLSHIQNGEPCPTAFPKGNVHCKPVSPLGENGLTKTDFPSVASQNKIVDLTEGNLIVLLHDFYYGQHIGDGQPEPKTHTAFKCLSCLKVLKNVKFMNHIKHHLELERQRGDSLKYHTTCQHCHCQFPTPFQLQCHIESVHTFKEPSAVSKIFEFSFETDQVLLQHMKDNHKPGEMPYVCQVCSYRSPFFADVDAHFRGYHGNTKNFLAPF…	432	Y
AC232767	TTGGTTTCCCCATATTTGATATTATTGAATAATGCTATAATTTGAATTTGTTCTTTTTAATGGGGTTTTTAACTTTGAAATACTGGCTTCAGACTTACTGAAAGTAGAATTAACGGGTTCTTTTTGACCTCCTACTTTTAGATTTCGGGGGTGATGGTTCAGAATGAGATGTGTTCACAGTAGTGAATGCTACTTCCACCAATCCTGGTTGAAGTGGTTCCAGTGATACCTGAATAACAACTTTTGTTTCAGGAGGTAATCCTTCTAGCTGCTTAGGCTTCTTAAACATTTGATGACACTGGGTCTTGTGCTCCCTTTTCTCTTTAAAAGTTAAAAACTGTAGCCCACATTTGGAACACTGGTGAAAACTCTTTTCCCAGTTCCGTCTATAATGACATA…	1813	(REVERSE SENSE)	MEHVNEDADVIFVGMTSNSKQVISNILNGVTPGSYSRRKRYGHFRKDNAQKLQPVSHVTPASEAKTVLPVSVSESRSTDSPVIIEPLSKADSKNISPQIVPNSFSELCSPLITFTSSLQHPVETAVSTGDMDKSPHVSKRLPTSETNSTNPKRPKLSDGIIGEHSLALSPSGIFHTVTTQQSTPDSVHTSLSHIQNGEPCPTAFPKGNVHCKPVSPLGENGLTKTDFPSVASQNKIVDLTEGNLIVLLHDFYYGQHIGDGQPEPKTHTAFKCLSCLKVLKNVKFMNHIKHHLELERQRSDSLKYHTTCQHCHCQFPTPFQLQCHIESVHTFKEPSAVSKIFEFSFETDQVLLQHMKDNHKPGEMPYVCQVCSYRSSFFADVDAHFRGYHGNTKNFLAPF…	432	Y
AC217001	TTGGCAGCGGACACGCCGGCAGTTGAAGCGGCGTCCCAGGCCTGAGGAGGCATTGTTCCCTCGGGCCTGCCTCCTCAGACTTAACCCAGGGACTGTTTAGGTGCAGGTGAGCTGCCGGCAGTTCTGGCATCGCCGCCCACGGGGACCGGTGGCAGTTTATTTAAAGGAAGCACTGGGACTTGTGGTCACACCCTCCAAGAACAAAAAAGTATTTAAAATATGGAACCACCATGGATGTCATGTGAAGAAGAACAAGAGCCAGAACCACAGAAAAGCGAGGGAGAAACCAAACTAGTAAATGATGAAGATGCTGAACTCATCTTGGTTGGAGTGGAACATGTACATGAGGATGATGATGTGATCTTTGTTGGGATGACCTCAAATTCAAAACCAGTCATT…	1969		MEPPWMSCEEEQEPEPQKSEGETKLVNDEDAELILVGVEHVHEDDDVIFVGMTSNSKPVISNILNRVTPGSCSRRNRYGHFRKDNAQKLQPVSHVTPTSEAKTVLPLSVSESRSTDSPIIIEPLSKADSKNISPQIMPNSFSELCSPLITFTSSLQHPVETAVSAGDMDKSPRVSKRLSTSETNSTSPKRPTLSDGVIGEHSLALSLSGTFHTVTTQQSTPDSVHNSLSHVQSGEPCPTAFPKDNVHCKPVSPVGGNVLTKTDFPSVSSQNKFADPTEGNLIVLLRDFYYGQHIGDGQPEPKTHTAFKCHSCLKVLKNVEFMNHMKHHLELERLRGDSWKYHTTCQHCHRQFPTPFQLQCHIESVHTSQEPCTVCKICELSFEADQILLQHMKDNHKPG…	431	Y	Y
AC217072	TTGGTTTCTCTGTATTTATTATTGAATAATGCTATAGTTGAATTTTTTATTTTTAATGGAGTTTATAACTTTGAAATACTTGCTTCAGACTTACTTAAAGTAGACTTAACCGGGTTTTTTTGACCTCCTACTTTTAGATTTGGGGGGTGATGGTTCAGAATCAGATGCGTTCACAGTAATGGATGCTACTTCCACCAATCCTGGTTGAAGGGGTTCCAGTGATACCTGAATAACAACTTTTGTTTCAGGAGGTAATCCTTCTAGCTGCTTAGGCTTCTTAAACATTTGATGACACTGGGTCTTGTGCTCCCTTTTCTCTTTACAAGTTAAAAATTGTAGCCGACATTTGGAACACTGGTGAAAACGCTTTGCCCAGTGCTGTTTATAATGACATATGTA…	1969	(REVERSE SENSE)	MEPPWMSCEEEQEPEPQKSEGETKLVNDEDAELILVGVEHVHEDDDVIFVGMTSNSKPVISNILNRVTPGSCSRRNRYGHFRKDNAQKLQPVSHVTPTSEAKTVLPLSVSESRSTDSPIIIEPLSKADSKNISPQIMPNSFSELCSPLITFTSSLQHPVETAVSAGDMDKSPRVSKRLSTSETNSTSPKRPTLSDGVIGEHSLALSLSGTFHTVTTQQSTPDSVHNSLSHVQSGEPCPTAFPKDNVHCKPVSPVGGNVLTKTDFPSVSSQNKFADPTEGNLIVLLRDFYYGQHIGDGQPEPKTHTAFKCHSCLKVLKNVEFMNHMKHHLELERLRGDSWKYHTTCQHCHRQFPTPFQLQCHIESVHTSQEPCTVCKICELSFEADQILLQHMKDNHKPG…	431	Y	Y
AC217073	TTGGTTTCTCTGTATTTATTATTGAATAATGCTATAGTTGAATTTTTTATTTTTAATGGAGTTTATAACTTTGAAATACTTGCTTCAGACTTACTTAAAGTAGACTTAACCGGGTTTTTTTGACCTCCTACTTTTAGATTTGGGGGGTGATGGTTCAGAATCAGATGCGTTCACAGTAATGGATGCTACTTCCACCAATCCTGGTTGAAGGGGTTCCAGTGATACCTGAATAACAACTTTTGTTTCAGGAGGTAATCCTTCTAGCTGCTTAGGCTTCTTAAACATTTGATGACACTGGGTCTTGTGCTCCCTTTTCTCTTTACAAGTTAAAAATTGTAGCCGACATTTGGAACACTGGTGAAAACGCTTTGCCCAGTGCTGTTTATAATGACATATGTA…	1969	(REVERSE SENSE)	MEPPWMSCEEEQEPEPQKSEGETKLVNDEDAELILVGVEHVHEDDDVIFVGMTSNSKPVISNILNRVTPGSCSRRNRYGHFRKDNAQKLQPVSHVTPTSEAKTVLPLSVSESRSTDSPIIIEPLSKADSKNISPQIMPNSFSELCSPLITFTSSLQHPVETAVSAGDMDKSPRVSKRLSTSETNSTSPKRPTLSDGVIGEHSLALSLSGTFHTVTTQQSTPDSVHNSLSHVQSGEPCPTAFPKDNVHCKPVSPVGGNVLTKTDFPSVSSQNKFADPTEGNLIVLLRDFYYGQHIGDGQPEPKTHTAFKCHSCLKVLKNVEFMNHMKHHLELERLRGDSWKYHTTCQHCHRQFPTPFQLQCHIESVHTSQEPCTVCKICELSFEADQILLQHMKDNHKPG…	431	Y	Y
AC160813	TTGGTTTCTCTGTATTTATTATTGAATAATGCTATGGTTGAATTTTTTGTTTTTAATGGAGTTTATAACTTTGAAATACTTGCTTCAGACTTACTTAAAGTAGAATTAACTGGGTTTTTTTGACCTTCTACTTTTAGATTTGGGGAGTGATGGTTCAGAATCAGATGCATTCACAGTAACGGATGCTACTTCCACCAATCCTGGTTGAAGGGGTTCCAGTGATACCTGAATAACAACTTTTGTTTCAGGAGGTAATCCTTCTAGCTGCTTAGGCTTCTTAAACATTTGATGACACTGGGTCTTGTGCTCCCTTTTCTCTTTACAAGTTAAAAATTGTAGCCGACATTTGGAACACTGGTGAAAACTCTTTGCCCAGTGCTGTCTATAATGACATATGTA…	1800	(REVERSE SENSE)	MEPPWMSCEEEQEPEPQKSEGETKLVNDEDAELILVGVEHVHEDDDVIFVGMTSNSKPVISNILNRVTPGSCSRRNRYGHFRKDNAQKLQPVSHVTPTSEAKTVLPLSVSESRSTDSPIIIELLCKADSKNISPQIVPNSFSELCSPLITFTSSLQHPVETAVSAGDMDKSPRVSRRLSTSETNSTSPKRPKLSDGIIGEHSLALSLSGTFHTVTTQQSTPDSVHNSLSHVQSGEPCPTAFPKDNVHCKPVSPLGGNVLTKTDFPSVSSQNKFADPTEGNLIVLLRDFYYGQHIGDGQPEPKTHTAFKCLSCLKVLKNVEFMNHMKHHLELERLRGDSWKYHTTCQHCHRQFPTPFQLQCHIESVHTSQEPCTVCKICELSFEADQILLQHMKDNHKPG…	424	Y
AC232280	TTGGTTTCTCTGTATTTATTATTGAATAATGCTATGGTTGAATTTTTTGTTTTTAATGGAGTTTATAACTTTGAAATACTTGCTTCAGACTTACTTAAAGTAGAATTAACTGGGTTTTTTTGACCTTCTACTTTTAGATTTGGGGAGTGATGGTTCAGAATCAGATGCATTCACAGTAACGGATGCTACTTCCACCAATCCTGGTTGAAGGGGTTCCAGTGATACCTGAATAACAACTTTTGTTTCAGGAGGTAATCCTTCTAGCTGCTTAGGCTTCTTAAACATTTGATGACACTGGGTCTTGTGCTCCCTTTTCTCTTTACAAGTTAAAAATTGTAGCCGACATTTGGAACACTGGTGAAAACTCTTTGCCCAGTGCTGTCTATAATGACATATGTA…	1800	(REVERSE SENSE)	MEPPWMSCEEEQEPEPQKSEGETKLVNDEDAELILVGVEHVHEDDDVIFVGMTSNSKPVISNILNRVTPGSCSRRNRYGHFRKDNAQKLQPVSHVTPTSEAKTVLPLSVSESRSTDSPIIIELLCKADSKNISPQIVPNSFSELCSPLITFTSSLQHPVETAVSAGDMDKSPRVSRRLSTSETNSTSPKRPKLSDGIIGEHSLALSLSGTFHTVTTQQSTPDSVHNSLSHVQSGEPCPTAFPKDNVHCKPVSPLGGNVLTKTDFPSVSSQNKFADPTEGNLIVLLRDFYYGQHIGDGQPEPKTHTAFKCLSCLKVLKNVEFMNHMKHHLELERLRGDSWKYHTTCQHCHRQFPTPFQLQCHIESVHTSQEPCTVCKICELSFEADQILLQHMKDNHKPG…	424	Y	Y
AC232285	GTGGCAGTTTATTTAAAGGAAGCACTGGGACTTGTGGTCACACCCTCCAAGAACAAAAAAGTATTTAAAATATGGAACCACCATGGATGTCATGTGAAGAAGAACAAGAGCCAGAACCACAGAAAAGTGAGGGAGAAACCAAACTAGTAAATGATGAAGATGCTGAACTCATCTTGGTTGGAGTGGAACATGTACATGAGGATGATGATGTGATCTTTGTTGGGATGACCTCAAATTCAAAACCAGTCATTTCAAACATACTGAACAGAGTTACCCCAGGTTCTTGTTCAAGGAGAAATAGGTATGGTCACTTCAGGAAAGATAATGCTCAGAAATTACAGCCTGTTAGTCATGTGACTCCTACATCAGAAGCAAAGACTGTCTTGCCACTTTCTGTCT…	1800		MEPPWMSCEEEQEPEPQKSEGETKLVNDEDAELILVGVEHVHEDDDVIFVGMTSNSKPVISNILNRVTPGSCSRRNRYGHFRKDNAQKLQPVSHVTPTSEAKTVLPLSVSESRSTDSPIIIELLCKADSKNISPQIVPNSFSELCSPLITFTSSLQHPVETAVSAGDMDKSPRVSRRLSTSETNSTSPKRPKLSDGIIGEHSLALSLSGTFHTVTTQQSTPDSVHNSLSHVQSGEPCPTAFPKDNVHCKPVSPLGGNVLTKTDFPSVSSQNKFADPTEGNLIVLLRDFYYGQHIGDGQPEPKTHTAFKCLSCLKVLKNVEFMNHMKHHLELERLRGDSWKYHTTCQHCHRQFPTPFQLQCHIESVHTSQEPCTVCKICELSFEADQILLQHMKDNHKPG…	424	Y	Y
AC156136	GTGGCAGTTTATTTAAAGGAAGCACTGGGACTTGTGGTCACACCCTCCAAGAACAAAAAAGTATTTAAAATATGGAACCACCATGGATGTCATGTGAGAAGGACCAGGACCCAGAACCACAGAAAAAGCGAGGGAGAAACCCAACTAGTAAATGATGAAGATGCTGAACTCATCTTGGTGGGAGTGGAACATGTACATGAGGATGATGATGTGATCTTTGTTGGGATGACCTCAAATTCAAAACCAGTCATTTCAAACATACTGAACAGAGTTACCCCAGGTTCTAGTTCAAGGAGAAATAGGTATGGTCACTTCAGGAAAGATAATGCTCAGAAATTACAGCCTGTTAGTCATGTGACTCCTACATCAGAAGCAAAGACTGTCTTGCCACTTTCTGTC…	1446		MTSNSKPVISNILNRVTPGSSSRRNRYGHFRKDNAQKLQPVSHVTPTSEAKTVLPLSVSESRSTDSPIIIEPLSKADSKNISPQIMPNSFSELCSPLITFTSSLQHPVETAVSAGDMDKSPRVSKRLSTSETNSTSPKRPTLSDGVIGEHSLALSLSGTFHTVTTQQSTPDSVHNSLSHVQSGEPCPTAFPKDNVHCKPVSPLGGNVLTKTDFPSVSSQNKFADPTEGNLIVLLRDFYYGQHIGDGQPEPKTHTAFKCHSCLKVLKNVEFMNHMKHHLELERLRCDSWKYHTTCQHCHRQFPTPFQLQCHIESVHTSQEPCTVCKICELSFEADQILLQHMKDNHKPGEMPYVCQVCSYRSSFFADVDAHFRAYHGNTKNLLCPFCLQIFKTEALYICH…	407	Y
AC232997	GATCTGCCTCAAAGGACAATTCACAGATTTTACAGACTGTGCAGGGCTCCTGGGAAGTGTGGACACTTTCAATATGACACTGCAGCTGGAAGGGCGTAGGAAACTGGCGGTGGCAGTGCTGGCAGGTGGTGTGGTATTTCCAGCTGTCACCTCTCAGCCTCTCAAGTTCCAAATGGTGCTTCATGTGATTCATAAACTCAACATTTTTTAGAACCTTCAAGCAGCTGTGGCATTTAAAGGCTGTGTGAGTTTTTGGTTCTGGCTGCCCATCTCCTATATGCTGTCCATAGTAGAAGTCACGAAGTAACACAATCAGATTGCCTTCTGTGGGATCAGCAAACTTATTTTGACTTGATACACTTGGAAAGTCAGTTTTTGTCAATACATTTCCCCCTACAG…	1377	(REVERSE SENSE)	MEPPWMSCEEEQEPEPQKSEGETKLVNDEDAELILVGVEHVHEDDDVIFVGMTSNSKPVISNILNRVTPGSCSRRNRYGHFRKDNAQKLQPVSHVTPTSEAKTVLPLSVSESRSTDSPIIIEPLSKADSKNISPQIMPNSFSELCSPLITFTSSLQHPVETAVSAGDMDKSPRVSKRLSTSETNSTSPKRPTLSDGVIGEHSLALSLSGTFHTVTTQQSTPDSVHNSLSHVQSGEPCPTAFPKDNVHCKPVSPVGGNVLTKTDFPSVSSQNKFADPTEGNLIVLLRDFYYGQHIGDGQPEPKTHTAFKCHSCLKVLKNVEFMNHMKHHLELERLRGDSWKYHTTCQHCHRQFPTPFQLQCHIESVHTSQEPCTVCKICELSFEAD	385	Y
AC232982	TTGGCAGTGGACACGCCGGCAGTTGAAGCGGAGTCCCAGGCCTGAGGAGGCGTTGTTCCCTCGGGCCTGCCTCCTCAGACTTAACCCAGGGACTGTTTAGGTGCAGGTGAGCTGCCGGCAGTTCTGGCATCGCCGCCCACGGGAACCGGTGGCAGTTTATTTAAAGGAAGCACTGGGACTTGTGGTCACACCCTCCAAGAACAAAAAAGTATTTAAAATATGGAACCACCATGGATGTCATGTGAAGAAGAACAAGAGCCAGAACCACAGAAAAGTGAGGGAGAAACCAAACTAGTAAATGATGAAGATGCTGAACTCATCTTGGTTGGAGTGGAACATGTACATGAGGATGATGATGTGATCTTTGTTGGGATGACCTCAAATTCAAAACCAGTCATT…	1370		MEPPWMSCEEEQEPEPQKSEGETKLVNDEDAELILVGVEHVHEDDDVIFVGMTSNSKPVISNVLNRVNPGSCSRRNRYGHFRKDNAQKLQPVSHVTPTSEAKTVLPLSVSESRSTDSPIIIEPLSKADSKNISPQIVPNSFSELCSPLITFTSSLQHPVETAVSAGDMDKSPRVSKRLSTSETNSTSPKRPTLSDGITGEHSLALSLSGTFHTVTTQQSTPDSVHNSLSHVQSGEPCPTAFPKDNVHCKPVSPLGGNVLTKTDFPSVSSQNKFADPTEGNLIVLLRDFYYGQHIGDGQPEPKTHTVFKCHSCLKVLKNVEFMNHMKHHLELERLRCDSWKYHTTCQHCHRQFPTPFQLQCHIESVHTSQEPCTVCKICELSFE	383
AC161980	TTGGTTTCTCTGTATTTATTATTGAATAATGCTATGGTTGAATTTTTTGTTTTTAATGGAGTTTATAACTTTGAAATACTTGCTTCAGACTTACTTAAAGTAGAATTAACTGGGTTTTTTTGACCTCCTACTTTTAGATTTGGGGAGTGATGGTTCAGAATCAGATGCGTTCACAGTAATGGATGCTACTTCCACCAATCCTGGTTGAAGGGGTTCCAGTGATACCTGAATAACAACTTTTGTTTCAGGAGGTAATCCTTCTAGCTGCTTAGGCTTCTTAAACATTTGATGACACTGGGTCTTGTGCTCCCTTTTCTCTTTACAAGTTAAAAATTGTAGACGACATTTGGAACACTGGTGAAAACTCTTTGCCCAGTGCTGTCTATAATGACATATGTA…	1749	(REVERSE SENSE)	MMYVGISSNSKPVISNILNRVTPGSCSRRNRYGHFRKDNAQKLQPVSHVTPTSEAKTVLPLSVSESRSTDSPIIIELLCKADSKNISPQIVPNSFSELCSPLITFTSSLQHPVETAVSAGDMDKSPRVSRRLSTSETNSTSPKRPKLSDEIIGEHSLALSLSGTFHTVTTQQSTPDSVHNSLSHVQSGEPCPTAFPKDNVHCKPVSPLGGNVLTKTDFPSVSSQNKFADPTGGNLIVLLRDFYYGQHIGDGQPEPKTHTAFKCLSCLKVLKNVEFMNHMKHHLELERLRGDSWKYHTTCQHCHRQFPTPFQLQCHIESVHTSQEPCTVCKICELSFEADQILLQHMKDNHKPGEMPYVCQLQIIILCRCGCTFQSIPW	378	Y
AC213711	TTGGCAGCGGACACGCCGGCAGTTGAAGCGGCGTCCCAGGCCTGAGGAGGCATTGTTCCCTCGGGCCTGCCTCCTCAGACTTAACCCAGGGACTGTTTAGGTGCAGGTGAGCTGCCGGCAGTTCTGGCATCGCCGCCCACGGGGACCGGTGGCAGTTTATTTAAAGGAAGCACTGGGACTTGTGGTCACACCCTCCAAGAACAAAAAAGTATTTAAAATATGGAACCACCATGGATGTCATGTGAAGAAGAACAAGAGCCAGAACCACAGAAAAGCGAGGGAGAAACCAAACTAGTAAATGATGAAGATGCTGAACTCATCTTGGTTGGAGTGGAACATGTACATGAGGATGATGATGTGATCTTTGTTGGGATGACCTCAAATTCAAAACCAGTCATT…	1956		MEPPWMSCEEEQEPEPQKSEGETKLVNDEDAELILVGVEHVHEDDDVIFVGMTSNSKPVISNILNRVTPGSCSRRNRYGHFRKDNAQKLQPVSHVTPTSEAKTVLPLSVSESRSTDSPIIIEPLSKADSKNISPQIMPNSFSELCSPLITFTSSLQHPVETAVSAGDMDKSPRVSKRLSTSETNSTSPKRPTLSDGVIGEHSLALSLSGTFHTVTTQQSTPDSVHNSLSHVQSGEPCPTAFPKDNVHCKPVSPVGGNVLTKTDFPSVSSQNKFADPTEGNLIVLLRDFYYGQHIGDGQPEPKTHTAFKCHSCLKVLKNVEFMNHMKHHLELERLRGDSWKYHTTCQHCHRQFPTPFQL	358	Y	Y
AC225912	TTGGCAGTGGACACGCCGGCAGTTGAAGCGGAGTCCCAGGCCTGAGGAGGCGTTGTTCCCTCGGGCCTGCCTCCTCAGACTTAACCCAGGGACTGTTTAGGTGCAGGTGAGCTGCCGGCAGTTCTGGCATCGCCGCCCACGGGAACCGGTGGCAGTTTATTTAAAGGAAGCACTGGGACTTGTGGTCACACCCTCCAAGAACAAAAAAGTATTTAAAATATGGAACCACCATGGATGTCATGTGAAGAAGAACAAGAGCCAGAACCACAGAAAAGTGAGGGAGAAACCAAACTAGTAAATGATGAAGATGCTGAACTCATCTTGGTTGGAGTGGAACATGTACATGAGGATGATGATGTGATCTTTGTTGGGATGACCTCAAATTCAAAACCAGTCATT…	1957		MEPPWMSCEEEQEPEPQKSEGETKLVNDEDAELILVGVEHVHEDDDVIFVGMTSNSKPVISNVLNRVNPGSCSRRNRYGHFRKDNAQKLQPVSHVTPTSEAKTVLPLSVSESRSTDSPIIIEPLSKADSKNISPQIVPNSFSELCSPLITFTSSLQHPVETAVSAGDMDKSPRVSKRLSTSETNSTSPKRPTLSDGIIGEHSLALSLSGTFHTVTTQQSTPDSVHNSLSHVQSGEPCPTAFPKDNVHCKPVSPLGGNVLTKTDFPSVSSQNKFADPTEGNLIVLLRDFYYGQHIGDGQPEPKTHTVFKCHSCLKVLKKC	319	Y	Y
AC229799	TTGGCAGTGGACACGCCGGCAGTTGAAGCGGAGTCCCAGGCCTGAGGAGGCGTTGTTCCCTCGGGCCTGCCTCCTCAGACTTAACCCAGGGACTGTTTAGGTGCAGGTGAGCTGCCGGCAGTTCTGGCATCGCCGCCCACGGGAACCGGTGGCAGTTTATTTAAAGGAAGCACTGGGACTTGTGGTCACACCCTCCAAGAACAAAAAAGTATTTAAAATATGGAACCACCATGGATGTCATGTGAAGAAGAACAAGAGCCAGAACCACAGAAAAGTGAGGGAGAAACCAAACTAGTAAATGATGAAGATGCTGAACTCATCTTGGTTGGAGTGGAACATGTACATGAGGATGATGATGTGATCTTTGTTGGGATGACCTCAAATTCAAAACCAGTCATT…	1957		MEPPWMSCEEEQEPEPQKSEGETKLVNDEDAELILVGVEHVHEDDDVIFVGMTSNSKPVISNVLNRVNPGSCSRRNRYGHFRKDNAQKLQPVSHVTPTSEAKTVLPLSVSESRSTDSPIIIEPLSKADSKNISPQIVPNSFSELCSPLITFTSSLQHPVETAVSAGDMDKSPRVSKRLSTSETNSTSPKRPTLSDGIIGEHSLALSLSGTFHTVTTQQSTPDSVHNSLSHVQSGEPCPTAFPKDNVHCKPVSPLGGNVLTKTDFPSVSSQNKFADPTEGNLIVLLRDFYYGQHIGDGQPEPKTHTVFKCHSCLKVLKKC	319	Y	Y
AC232939	TTGGTTTCTCTGTATTTATTATTGAATCATGCTATAGTTGAATTTTTTGTTTTTAATGGAGTTTATAACTTTGAAATACTTGCTTCAGACTTACTTAAAGTAGAATTAACTGGGTTTTTTTGACCTCCTACTTTTAGATTTGGGGGGTGATGGTTCAGAATCAGATGCGTTCACAGTAATGGATGCTACTTCCACCAATCCTGGTTGAAGGGGTTCCAGTGATACCTGAATAACAACTTTTGTTTCAGGAGGTAATCCTTCTAGCTGCTTAGGCTTCTTAAACATTTGATGACACTGGGTCTTGTGCTCCCTTTTCTCTTTACAAGTTAAAAATTGTAGCCGACATTTGGAACACTGGTGAAAACTCTTTGCCCAGTGCTGTCTATAATGACATATGTA…	1957	(REVERSE SENSE)	MEPPWMSCEEEQEPEPQKSEGETKLVNDEDAELILVGVEHVHEDDDVIFVGMTSNSKPVISNVLNRVNPGSCSRRNRYGHFRKDNAQKLQPVSHVTPTSEAKTVLPLSVSESRSTDSPIIIEPLSKADSKNISPQIVPNSFSELCSPLITFTSSLQHPVETAVSAGDMDKSPRVSKRLSTSETNSTSPKRPTLSDGIIGEHSLALSLSGTFHTVTTQQSTPDSVHNSLSHVQSGEPCPTAFPKDNVHCKPVSPLGGNVLTKTDFPSVSSQNKFADPTEGNLIVLLRDFYYGQHIGDGQPEPKTHTVFKCHSCLKVLKKC	319	Y	Y
AC234909	TTGGCAGTGGACACGCCGGCAGTTGAAGCGGAGTCCCAGGCCTGAGGAGGCGTTGTTCCCTCGGGCCTGCCTCCTCAGACTTAACCCAGGGACTGTTTAGGTGCAGGTGAGCTGCCGGCAGTTCTGGCATCGCCGCCCACGGGAACCGGTGGCAGTTTATTTAAAGGAAGCACTGGGACTTGTGGTCACACCCTCCAAGAACAAAAAAGTATTTAAAATATGGAACCACCATGGATGTCATGTGAAGAAGAACAAGAGCCAGAACCACAGAAAAGTGAGGGAGAAACCAAACTAGTAAATGATGAAGATGCTGAACTCATCTTGGTTGGAGTGGAACATGTACATGAGGATGATGATGTGATCTTTGTTGGGATGACCTCAAATTCAAAACCAGTCATT…	1957		MEPPWMSCEEEQEPEPQKSEGETKLVNDEDAELILVGVEHVHEDDDVIFVGMTSNSKPVISNVLNRVNPGSCSRRNRYGHFRKDNAQKLQPVSHVTPTSEAKTVLPLSVSESRSTDSPIIIEPLSKADSKNISPQIVPNSFSELCSPLITFTSSLQHPVETAVSAGDMDKSPRVSKRLSTSETNSTSPKRPTLSDGIIGEHSLALSLSGTFHTVTTQQSTPDSVHNSLSHVQSGEPCPTAFPKDNVHCKPVSPLGGNVLTKTDFPSVSSQNKFADPTEGNLIVLLRDFYYGQHIGDGQPEPKTHTVFKCHSCLKVLKKC	319	Y	Y
AC234951	TTGGTTTCTCTGTATTTATTATTGAATCATGCTATAGTTGAATTTTTTGTTTTTAATGGAGTTTATAACTTTGAAATACTTGCTTCAGACTTACTTAAAGTAGAATTAACTGGGTTTTTTTGACCTCCTACTTTTAGATTTGGGGGGTGATGGTTCAGAATCAGATGCGTTCACAGTAATGGATGCTACTTCCACCAATCCTGGTTGAAGGGGTTCCAGTGATACCTGAATAACAACTTTTGTTTCAGGAGGTAATCCTTCTAGCTGCTTAGGCTTCTTAAACATTTGATGACACTGGGTCTTGTGCTCCCTTTTCTCTTTACAAGTTAAAAATTGTAGCCGACATTTGGAACACTGGTGAAAACTCTTTGCCCAGTGCTGTCTATAATGACATATGTA…	1957	(REVERSE SENSE)	MEPPWMSCEEEQEPEPQKSEGETKLVNDEDAELILVGVEHVHEDDDVIFVGMTSNSKPVISNVLNRVNPGSCSRRNRYGHFRKDNAQKLQPVSHVTPTSEAKTVLPLSVSESRSTDSPIIIEPLSKADSKNISPQIVPNSFSELCSPLITFTSSLQHPVETAVSAGDMDKSPRVSKRLSTSETNSTSPKRPTLSDGIIGEHSLALSLSGTFHTVTTQQSTPDSVHNSLSHVQSGEPCPTAFPKDNVHCKPVSPLGGNVLTKTDFPSVSSQNKFADPTEGNLIVLLRDFYYGQHIGDGQPEPKTHTVFKCHSCLKVLKKC	319	Y	Y
AC167351	TTGGTTTCTCTATATTTATTATTGAATAATGCTATAGTTGAATTTTTTGTTTTTAATGGAGTTTATAACTTTGAAATACTTGCTTCAGACTTACTTAAAGTAGAATTAACCGGGTTTTTTTGACCTCCTACTTTTAGATTTGGGGGGTGATGGTTCAGAATCAGATGCATTCACAGTAATGGATGCTACTTCCACCAATCCTGGTTGAAGGGGTTCCAGTGATACCTGAATAACAACTTTTGTTTCAGGAGGTAATCCTTCTAGCTGCTTAGGCTTCTTAAACATTTGATGACACTGGGTCTTGTGCTCCCTTTTCTCTTTACAAGTTAAAAACTGTAGCCAACATTTGGAACACTGGTGAAAACTCTTTGCCCAGTGCTGTCTATAATGACATATGTA…	1956	(REVERSE SENSE)	MNHMKHHLELKRLRGDSWKYHTTCQHCHHQFPTPFQLQCHIESVHTSQEPCTVCKICELSFEADQVLLQHMKDNHKPGEMPYVCQVYSYRSSFFADVDAHFRAYHGNTKNLLCPFCLQIFKTAALYICHYRQHWAKSFHQCSKCWLQFLTCKEKREHKTQCHQMFKKPKQLEGLPPETKVVIQVSLEPLQPGLVEVASITVNASDSEPSPPKSKSRRSKKPG	222	Y
* Expressed cDNA were confirmed by either deep-seq or Sanger sequencing. Y =yes.
