# Supplementary material for: ZNF280BY and ZNF280AY: autosome derived Y-chromosome gene families in Bovidae
Source: BMC Genomics. 2011 Jan 7;12:13. doi: 10.1186/1471-2164-12-13 (PMC3032696; doi:10.1186/1471-2164-12-13)
Supplement: Additional file 2 — Analyses of the ZNF280BY containing BACs. The ZNF280BY genomic structure and clusters of predicted cDNAs and protein isoforms. [file 1471-2164-12-13-S2.XLSX]

## Sheet: ZNF280BY
Additional file 2. Analyses of the ZNF280BY containing BACs.
ZNF280BY active homologs	BAC containing active ZNF280BY	Type	cDNA cluster#	Culster of protein isoform
1	AC175430	A	1	1
2	AC213441,AC225911	A	2
3	AC213708,AC229802	A
4	AC225840,AC232757	A
5	AC225843,AC232758	A
6	AC232930	A
7	AC232931	A
8	AC233175	A
9	AC234147	A
10	AC213538	A
11	AC213701	A	3
12	AC213709	A
13	AC216718	A	4
14	AC217148,AC226427	A	5
15	AC226193	A
16	AC213443	A	6*	2
17	AC213716	A	7
18	AC213448,AC213715,AC216909	A	8	3
19	AC216752,AC233223,AC233687	A
20	AC232283	A
21	AC234573	A	9
22	AC165011	A	10	4
23	AC213721,AC225949	A	11	5
24	AC216712	A
25	AC231395	A	12	6
26	AC232928	A
27	AC213445	A	13	7
28	AC225934,AC232284	A
29	AC213451	A	14*	8
30	AC226099	A
31	AC233552	A
32	AC229803,AC232994	A	15	9
33	AC231447	A
34	AC226433	A	16	10
35	AC213722	A	17	11
36	AC226000,AC233168	A
37	AC229881	A
38	AC233798	A	18	12
39	AC235984	A
40	AC231446	A	19	13
41	AC234324	A
42	AC164336	A	20	14
43	AC213714,AC232313	A	21
44	AC225846	A
45	AC226436	A
46	AC233686	A
47	AC235955	A
48	AC177810,AC225841	A	22*	15
49	AC216983	A	23*	16
50	AC213447,AC213450,AC216714	A	24*	17
51	AC215667,AC217070	A	25*
52	AC157133,AC216720	A	26	18
53	AC229869, AC232932	A
54	AC234146	A
55	AC213707	A	27	19
56	AC232983,AC234101	A
57	AC226430,AC233217	A	28
58	AC213449	A	29*	20
59	AC169218,AC175544	A	30	21
60	AC213442,AC226022	A
61	AC216830,AC216980	A
62	AC213704	A	31*
63	AC231868,AC233176	A
64	AC231867	A	32
65	AC216977,AC226028	A	33*	22
66	AC166505,AC233689	A	34*	23
67	AC214856,AC216832	A	35	24
68	AC216761	A
69	AC233222	A
70	AC226192	A	36	25
71	AC226424	A
72	AC232286	A
73	AC232881	A
74	AC172950	A	37*	26
75	AC161642,AC169344	A	38*	27
76	AC217001,AC217072,AC217073	B	39	28
77	AC232280,AC232285	C	40	29
78	AC213711	A	41	30
79	AC225912,AC234909	A	42	31
80	AC229799	A
81	AC232939	A
82	AC234951	A
# cDNA cluster that have been confirmed by Sanger sequencing results except for those clusters with an asterisk that were not proved by the Sanger sequencing.
