# Supplementary material for: ZNF280BY and ZNF280AY: autosome derived Y-chromosome gene families in Bovidae
Source: BMC Genomics. 2011 Jan 7;12:13. doi: 10.1186/1471-2164-12-13 (PMC3032696; doi:10.1186/1471-2164-12-13)
Supplement: Additional file 3 — Deep sequence reads count for locus-specific expression of the bovine ZNF280BY and ZNF280AY. Analysis of the locus-specific expression of the bovine ZNF280BY and ZNF280AY using a deep-sequencing approach. [file 1471-2164-12-13-S3.XLSX]

## Sheet: btaY.3GF.uniq.both
	ZNF280AY			Additional file 3. Deep sequencing read-pairs counting results for locus-speific expression of the ZNF280BY and ZNF280AY gene families.
	Gene family member	uniqHits 2mm	uniqHits exact	Copy No. of ZNF280AY	Unique read pairs with 2 mismatches (Avg)	Unique read pairs with 1 mismatch (Avg)	Unique read pairs, perfect match (Avg)	Unique read pairs with 2 mismatches	Unique read pairs with 1 mismatch	Unique read pairs, perfect match
	AC239693	115	84	8	6.125	5.625	3.875	49	45	31
	AC213701	126	87	3	14	12.6667	7	42	38	21
	AC157133	107	74	4	8	6.75	4	32	27	16
	AC213442	66	49	6	4.16667	4.16667	2.33333	25	25	14
	AC217001	88	52	3	8	7.66667	4	24	23	12
	AC166505	102	66	2	13.5	10.5	8	27	21	16
AC225835_1	AC225835	92	36	2	15	9.5	2.5	30	19	5
	AC161980	71	41	1	15	14	9	15	14	9
	AC165011	34	28	1	14	14	8	14	14	8
	AC213392	33	23	4	3	3	2	12	12	8
	AC238841	22	11	6	1.83333	1.83333	0	11	11
	AC232286	22	13	1	11	9	4	11	9	4
	AC213707	17	15	2	3.5	3.5	2.5	7	7	5
	AC237559	18	13	1	7	7	5	7	7	5
	AC232760	34	11	3	3	2	1	9	6	3
	AC161642	12	6	2	3	3	0	6	6
	AC213721	8	8	2	2	2	2	4	4	4
	AC213447	8	4	3	1.33333	1.33333	0	4	4
	AC213449	8	4	4	1	1	0	4	4
	AC226192	8	4	2	2	2	0	4	4
	AC235955	9	4	1	4	4	0	4	4
	AC216761	6	6	1	3	3	3	3	3	3
	AC177810	11	9	3	1	1	0.666667	3	3	2
	AC213443	6	3	4	0.75	0.75	0	3	3
	AC213445	14	8	1	4	3	0	4	3
	AC232994	5	3	2	1	1	0.5	2	2	1
	AC167351	15	3	1	5	2	0	5	2
	AC226433	4	2	1	2	2	0	2	2
	AC225934	8	3	2	0.5	0.5	0.5	1	1	1
	AC172950	2	1	1	1	1	0	1	1
	AC213714	2	1	1	1	1	0	1	1
	AC214856	2	1	3	0.333333	0.333333	0	1	1
	AC231446	6	1	1	1	1	0	1	1
	AC157430	2	0	1	0	0	0	0	0
	AC214585	12	1	1	2	0	0	2	0
	AC215832	49	8	2	2	0	0	4	0
	AC232767	7	1	1	1	0	0	1	0
	AC234147	4	0	2	1	0	0	2	0
	AC234909	5	4	2	0	0	0	0	0
	ZNF280BY
	Gene family member	uniqHits 2mm	uniqHits exact	Copy no. of ZNF280BY	Unique read pairs with 2 mismatches (Avg)	Unique read pairs with 1 mismatch (Avg)	Unique read pairs, perfect match (Avg)	Unique read pairs with 2 mismatches	Unique read pairs with 1 mismatch	Unique read pairs, perfect match
AC213701_1_543	AC213701	1294	931	2	235	214.5	144	470	429	288
AC226192_1_543	AC226192	1774	934	4	139.25	102	48.5	557	408	194
AC217001_2_431	AC217001	1188	560	3	139.333	113	28	418	339	84
AC160813_1_424	AC160813	996	583	3	134.333	111	47	403	333	141
AC214585_1_432	AC214585	1602	365	1	568	206	31	568	206	31
AC231395_2_543	AC231395	706	458	2	114.5	101	58.5	229	202	117
AC213704_1_543	AC213704	1196	396	3	120	63.3333	8.33333	360	190	25
AC166505_1_543	AC166505	831	302	2	125	88	35	250	176	70
AC165011_1_543	AC165011	2022	1584	1	139	128	80	139	128	80
AC233798_1_543	AC233798	467	308	2	76	59.5	40.5	152	119	81
AC213449_1_543	AC213449	466	272	1	147	119	76	147	119	76
AC225912_1_319	AC225912	454	214	5	30.6	21.6	10	153	108	50
AC226433_2_543	AC226433	383	223	1	121	101	65	121	101	65
AC161980_1_378	AC161980	359	158	1	133	89	34	133	89	34
AC214856_1_543	AC214856	195	92	4	24.25	21.75	1.25	97	87	5
AC232767_1_432	AC232767	368	171	1	124	77	26	124	77	26
AC216718_2_543	AC216718	227	144	1	88	74	38	88	74	38
AC167351_1_222	AC167351	355	157	1	68	55	22	68	55	22
AC232942_1_492	AC232942	169	55	1	79	55	0	79	55
AC213722_1_543	AC213722	171	79	4	16.25	13.25	1.75	65	53	7
AC157133_1_543	AC157133	183	118	5	11	10	4.8	55	50	24
AC216977_2_543	AC216977	216	109	2	32	24	9.5	64	48	19
AC232997_2_385	AC232997	215	59	1	79	48	3	79	48	3
AC161642_2_469	AC161642	197	75	2	32	23.5	7.5	64	47	15
AC213451_1_543	AC213451	80	39	3	13.3333	13	0	40	39
AC213711_2_358	AC213711	115	72	1	37	33	20	37	33	20
AC231446_1_543	AC231446	70	34	2	17.5	16.5	0.5	35	33	1
AC234092_1_448	AC234092	65	19	1	24	19	0	24	19
AC177810_2_543	AC177810	38	20	2	9.5	9	1	19	18	2
AC213707_1_543	AC213707	30	13	3	5	4.33333	0	15	13
AC164336_1_543	AC164336	21	12	1	8	8	2	8	8	2
AC213443_1_543	AC213443	12	6	1	6	6	0	6	6
AC231847_1_543	AC231847	10	5	1	5	5	0	5	5
AC156136_1_407	AC156136	33	9	1	6	4	0	6	4
AC169218_2_543	AC169218	10	3	7	0.714286	0.428571	0.285714	5	3	2
AC213721_1_543	AC213721	6	3	3	1	1	0	3	3
AC233167_1_543	AC233167	6	3	1	3	3	0	3	3
AC172950_1_543	AC172950	9	4	1	4	2	2	4	2	2
AC213445_2_543	AC213445	14	1	3	0.333333	0.333333	0	1	1
AC213447_1_543	AC213447	2	1	3	0.333333	0.333333	0	1	1
AC213714_1_543	AC213714	14	1	7	0.428571	0.142857	0	3	1
AC234573_1_543	AC234573	2	1	1	1	1	0	1	1
AC157430_1_543	AC157430	7	0	1	0	0	0	0	0
	TOTAL	17738	9281		3084.7	2185.63	915.294
