# Supplementary material for: ZNF280BY and ZNF280AY: autosome derived Y-chromosome gene families in Bovidae
Source: BMC Genomics. 2011 Jan 7;12:13. doi: 10.1186/1471-2164-12-13 (PMC3032696; doi:10.1186/1471-2164-12-13)
Supplement: Additional file 5 — Sequence information for the phylogenetic trees. A list of sequences used for phylogenetic analysis. [file 1471-2164-12-13-S5.XLSX]

## Sheet: Sheet1
Supplementary Table 5 Sequence information for the phylogenetic trees.
Sequence ID	Sequence	Length	Species	Accession Number
MMUL10_ZNF280A	AGAAAGGACTTTGAAGAGCAAGCGGCATTGTTCGCCTGCAGAAGCAGTGCTGCTGGTCTCTCGACAAATTTCTCTGGGAGGTGGAGACAAGGAAGCTCCAGCTTCGCTTTCCCTCGTGGCCCAGAGTGGAGCATACTGAGCTGCACTGGATCATCTGGATGCACACGCAACTTTAGGAACTGGTGGCAATTTGTAAAAAGACAGCTCTGGAAGTTGAAGGGACCAGTGGCTTCAAGCAAAAAGTAAACTGAAAATGGGAGATGTCTTTTTGTGTAAGGAAGTGGAATCACCAAAGAAGAATTTGAGAGAATCCAAAGAAAGCGACAAAGATGATGAAGATCCAGATCTGATCTTTGTTGGGGTGGAACATGTACATAAAGACGCTGAAATTCTCTTTGT…	2147	Macaca mulatta	XM_001091359.2
PTR22_ZNF280A	GATCTGGCCTCAGAAAGGACTTTGAAGAGCAAGCGGCGTTGTTCGCCTGCGGAAGCAGTGCTGCCGGTCTCTGGACAAATTTCTCCGGGAAGTGGAGACAAGGAAGCTCCAGCTTCGCTTTCCCTTGTGGCCCAGAGTGGAACATACTGAGCTGCACTGAATCATCTGGATGCACTCGCAACTTTAGGAACTGGTGGCAATTTGTAAAAAGACAGCTCTGGAAGTTGAAGAGACCAGTGGCTTCAAGCAAAAAGTAAATTGAAAATGGGAGATATCTTTTTGTGTAAGAAAGTGGAATCACCAAAGAAGAATTTGAGAGAATCCAAACAAAGGGAGGAGGATGATGAAGATCCAGATCTGATCTATGTTGGGGTGGAGCATGTACATAGAGATGCTGAA…	2393	Pan troglodytes	XM_525541.2
SSC14_ZNF280A	GATGATGAAGATGCTGAACTAATATTTGTTGGAGTGGAACATGTAAATGAAGATGCTGAGCTGATCTTTGTTGGGATGACCTCAAATTCCAAACCAGTTGTTTCAAACATTTTGAACAGAGTTACCCCAGGTTCATGTTCAAGGAGGAAAAAGTATGGTCAGTTTAGAAGAGATAATGCTCATAAATTTCAACCTATAAGCTGTGTGACACCTTCATCAGAAGCAGTGACTTTCTTGGCAGTTTCTGACTCTGAAACAAGATCAGGAGATAGTCCTATTATTATTGAGCCTTTGTCTAAACCTGATTATAAAAATTATTCACCACAAATTGTGCCTGATAATTCTTCAGAGTTATGTTCTCCTTTGATTACTTTCACAAGTTCATTGCAGCATCCATTA…	1425	Sus scrofa	XM_001925508.1
HSA22_ZNF280A	AGAAAGGACTTTGAAGAGCAAGCGGCGTTGTTCGCCTGCGGAAGCAGTGCTGCCGGTCTCTGGACAAATTTCTCCCGGAGGTGGAGACAAGGAAGCTCCAGCTTCGCTTTCCCTTGTGGCCCAGAGTGGAACATACTGAGCTGCACTGAATCATCTGGATGCACTCGCAACTTTAGGAACTGGTGGCAATTTGTAAAAAGACAGCTCTGGAAGTTGAAGAGACCAGTGGCTTCAAGCAAAAAGTAAATTGAAAATGGGAGATATCTTTTTGTGTAAGAAAGTGGAATCACCAAAGAAGAATTTGAGAGAATCCAAACAAAGGGAGGAGGATGATGAAGATCCAGATCTGATCTATGTTGGGGTGGAGCATGTACATAGAGATGCTGAAGTTCTCTTTGT…	2180	Homo sapiens	NM_080740.3
ECA8_ZNF280Ap	GGTGGCAATTTACACAAAGAAAGCCCTGGAAATTGAATGGATCACTTCAAGTAAAAAGCAGTCGTAAAGTGGCAGATTTCTTCTTGCTGTGTGAGGAGGAACAAGCACCAAAACCACCATGAAAGAACACGGGAGAATCCAAATAGAGGGACAGGGATGATGAAGATGGTGAGCTGATCTTTGTTGGAGGGGGACATGTAAATGAAGATGCTGAAATTCTCTTTGTCCGAGTGATTTCAAATTCAAAATCAGTCATTTCAAACATTTTGAACAGAGTGTGACCCCAGGATCATATTCAAAAAGAAACAAAGGCCGCTTGAATCAAGATCCTGCTTGTGTATGGCAGCCTGAAAATCATGTGACCCATACGTCAAAAGCAGCTGCCATCTCACCAGTTTC…	1534	Equus caballus	Predicted on NW_001867428.1
CFA26_ZNF280Ap	GAAGTTGAAGGGACCTCTTCAAGCAAAAAGCAGTTGTAAAATGGTAGGTCTTTTTTTGTCATGTGAGAAAAAATAAGTGCCAGAACCACCAAAGAAGGACAGAGGAGAATCGAAACATGGGAATAAGGATAATGAAGATGCTGAGCTCATCTTAGTAAGAGTGAAACATGTAAATGAAGATGCAAAAATTCTCTTTATCGGAGTGATTTCAAATTCAAAACCAGTCATTTTGGACATTTTGAAGAGTAACCCTGGAATGATCTTCCAGGAGAAAGAAAGGCTACTTGAGTCAAGATCCCGCTTGTTCATTGCAGCGTGCAAACCATGTAATCCATGTGGCACTCACAGTGGCCACCTCAATCTGAATGGAGAGTTAATAGTCCTATGATTTTTGAGCTT…	1744	Canis familiaris	Predicted on AC203194.7
BTA17_ZNF280A	ATGGCCCATCTCTTCCCGTGTGAGGAAGCACAAGCACGACCACAACCCGAGAAAAAGACCGCAGGGTCCAAATCCAGAGATGAGGACGATGGCGATGCTGAGGTCATCTTTGTTGGAGTGCAGCACGTCAGTGAGGATGCTGAAACCCTCTTTGTCAGAGGGATTTCAAGTTCAAAGCCAGTCATTTCTAACATTTTGAATGGAGTGACCAGGGACTCATCTTCAAGAAGAAAGAAGGGCCACGTGGGTCCAGATCCCTCCTGCACGTCGCAGCCTGCAAATCTCAGGACCCCAGCATCAGAGCCAGCGGCCATCTCCCCAGCTTCTCAGTCTGAATGGGGAGGAAGAGACAATCCTATTATTTTTGAGCCTTCATCTAAACCTGATTATAAAACGAGC…	1617	Bos taurus	NM_001192483.1
BTAY_ZNF280AY_on_AC238841.2	TTTTTGATCCATGTATAGAGTCTGGTGCCTTCTGGACTCAGAGAATGGAGGGAGTGAGGGGCACCCCCAAGGGACAGCTGGGGGCTTTTTTGGACATTTTATGTTGGTCAGCATTTCTGAGTGAGATTGGAGATCTATAAGCAAAGTGGTGCCTACCAGCTCTCCTGTAGAGTTTAACAGGAGCACTGGGGCCACTATGGGGAGACAAGGCAAAAGTAGGGTCTGGAGAAGGAAGTTTAAAATGATCATGTCACTTAACTGAGTTTGAGATGTTTCCTTATGTCTAAGGGTGTTAATAGTTATCTCAATGTTTCAGCTGATGATTAAATCAGGTACTAATTTTGTCTTTTGGAAGAAATATAATCATCACCACTTATCTGCAGAGAATAAGTTCCAAGA…	3350	Bos taurus
BTAY_ZNF280AY_on_AC239693.4	TTTTTGATCCATGTATAGAGTCTGGTGCCTTCTGGACTCAGAGAATGGAGGGAGTGAGGGGCACCCCCAAGGGACAGCTGGGGGCTTTTTTGGACATTTTATGTTGGTCAGCATTTCTGAGTGAGATTGGAGATCTATAAGCAAAGTGGTGCCTACCAGCTCTCCTGTAGAGTTTAACAGGAGCACTGGGGCCACTATGGGGAGACAAGGCAAAAGTAGGGTCTGGAGAAGGAAGTTTAAAATGATCATGTCACTTAACTGAGTTTGAGATGTTTCCTTATGTCTAAGGGTGTTAATAGTTATCTCAATGTTTCAGCTGATGATTAAATCAGGTACTAATTTTGTCTTTTGGAAGAAATATAATCATCACCACTTATCTGCAGAGAATAAGTTCCAAGA…	3352	Bos taurus
BTAY_ZNF280AY_on_AC235955.5	TTTTTGATCCATGTATAGAGTCTGGTGCCTTCTGGACTCAGAGAATGGAGGGAGTGAGGGGCACCCCCAAGGGACAGCTGGGGGCTCTTTTGGACATTTTATGTTGGTCAGCATTTCTGAGTGAGATTGGAGATCTATAAGCAAAGTGGTGCCTACCCGCTCTCCTGTAGAGTTTAACAGGAGCACTGGGGCCACTATGGGGAAACAAGGCAAAAGTAGGGTCTGGAGAAGGAAGTTTAAAATGATCATGTCACTTAACTGAGTTTGAGATGTTTCCTTATGTCTAAGGGTGTTAATAGTTATCTCAATGTTTCAGCTGATGATTAAACCAGGTACTAATTTTGTCTTTTGGAAGAAATATAATCATCACCACTTACCTGCAGAGAATAAGTTCCAAGA…	3341	Bos taurus
BTAY_ZNF280AY_on_AC217001.7	TTTTTGATCCATGTATAGAGTCTGGAGCCTTCTGGACTCAGAGAATGGAGGGAGTGAGGGGCACCCCCAAGGGACAGCTGGGGGCTCTTTTGGACATTTTATGTTGGTCAGCATTTCTGAGTGAGATTGGAGATCTATAAGCAAAGTGGTGCCTACCAGCTCTCCTGTAGAGTTTAACAGGAGCACTGGGGCCACTATGGGGAGACAAGGCAAAAGTAGGGTCTGGAGAAGGAAGTTTAAAATGATCATGTCACTTAACTGAGTTTGAGATGTTTCCTTATGTCTAAGGGTGTTAATAGTTATCTCAATGTTTCAGCTGATGATTAAATCAGGTACTAATTTTGTCTTTTGGAAGAAATATAATCATCACCACTTATCTGCAGAGAATAAGTTCCAAGA…	3354	Bos taurus
BTAY_ZNF280AY_on_AC217072.3	TTTTTGATCCATGTATAGAGTCTGGAGCCTTCTGGACTCAGAGAATGGAGGGAGTGAGGGGCACCCCCAAGGGACAGCTGGGGGCTCTTTTGGACATTTTATGTTGGTCAGCATTTCTGAGTGAGATTGGAGATCTATAAGCAAAGTGGTGCCTACCAGCTCTCCTGTAGAGTTTAACAGGAGCACTGGGGCCACTATGGGGAGACAAGGCAAAAGTAGGGTCTGGAGAAGGAAGTTTAAAATGATCATGTCACTTAACTGAGTTTGAGATGTTTCCTTATGTCTAAGGGTGTTAATAGTTATCTCAATGTTTCAGCTGATGATTAAATCAGGTACTAATTTTGTCTTTTGGAAGAAATATAATCATCACCACTTATCTGCAGAGAATAAGTTCCAAGA…	3354	Bos taurus
BTAY_ZNF280AY_on_AC217073.2	TTTTTGATCCATGTATAGAGTCTGGAGCCTTCTGGACTCAGAGAATGGAGGGAGTGAGGGGCACCCCCAAGGGACAGCTGGGGGCTCTTTTGGACATTTTATGTTGGTCAGCATTTCTGAGTGAGATTGGAGATCTATAAGCAAAGTGGTGCCTACCAGCTCTCCTGTAGAGTTTAACAGGAGCACTGGGGCCACTATGGGGAGACAAGGCAAAAGTAGGGTCTGGAGAAGGAAGTTTAAAATGATCATGTCACTTAACTGAGTTTGAGATGTTTCCTTATGTCTAAGGGTGTTAATAGTTATCTCAATGTTTCAGCTGATGATTAAATCAGGTACTAATTTTGTCTTTTGGAAGAAATATAATCATCACCACTTATCTGCAGAGAATAAGTTCCAAGA…	3354	Bos taurus
BTAY_ZNF280AY_on_AC213714.4	ATTTTTGATCCATGTATAGAGTGTGGTGCCTTCTGGACTCAGAGAATGGAGGGAGTGAGGGGCACCCCCAAGGGACAGCTGGGGGCTCTTTTGGACATTTTATGTTGGTCAGCATTTCTGAGTGAGATTGGAGATCTATAAGCAAAGTGGTGCCTACCCGCTCTCCTGTAGAGTTTAACAGGAGCACTGGGGCCACTATGGGGAAACAAGGCAAAAGTAGGGTCTGGAGAAGGAAGTTTAAAATGATCATGTCACTTAACTGAGTTTGAGATGTTTCCTTATGTCTAAGGGTGTTAATAGTTATCTCAATGTTTCAGCTGATGATTAAACCAGGTACTAATTTTGTCTTTTGGAAGAAATATAATCATCACCACTTATCTGCAGAGAATAAGTTCCAAG…	3342	Bos taurus
BTAY_ZNF280AY_on_AC237559.2	ATATTTTTGATCCATGTATAGAGTCTGGTGCCTTCTGGACTCAGAGAATGGAGGGAGTGAGGGGCACCCCCAAGGGACAGCTGGGGGCTCTTTTGGACATTTTATGTTGGTCAGCATTTCTGAGTGAGATTGGAGATCTATAAGCAAAGTGGTGCCTACCCGCTCTCCTGTAGAGTTTAACAGGAGCACTGGGGCCACTATGGGGAAACAAGGCAAAAGTAGGGTCTGGAGAAGGAAGTTTAAAATGATCATGTCACTTAACTGAGTTTGAGATGTTTCCTTATGTCTAAGGGTGTTAATAGTTATCTCAATGTTTCAGCTGATGATTAAACCAGGTACTAATTTTGTCTTTTGGAAGAAATATAATCATCACCACTTATCTGCAGAGAATAAGTTCCA…	3344	Bos taurus
BTAY_ZNF280AY_on_AC172950.4	ATATCAAATTGAGAACTTTGATCTTTTCACTTAAAGGTAGCACTTAAAGGATTCTCTCTGGCATATCTAAATGACCAGCATCACTCCACTTATGGTTTGGGGCCATTATTGAGTAAAATAAGGGTGACTTGGTCACAAGCTCTGTGACATCTCAACAGTCATTGTGGTAACCGAGTGACAAATGGGTGAGATGTGCAGGACTAAGTTCGATTCACATTTCTGGGCAGGAGGAAGCAGGATGGTGTGAGATTCCAATCCTACTCCTCAGAATGACATGCAATTTAAAACTTATGAGTTATGTATTTCTGGAGTTTTCCATTTAATATTTTCAGTGAACAACTGAGGGTTAACTGAAACCACAGAAAGTGACACCTGAGATCAGAGGGGATGACCTTGTTC…	2385	Bos taurus
BTAY_ZNF280AY_on_AC167351.3	ATATCAAATTGAGAACTTTGATCTTTTCACTTAAAGGTAGCACTTAAAGGATTCTCTCTGGCATATCTAAATGACCAGCATCACTCCACTTATGGTTTGGGGCCATTATTTAGTAAAATAAGGGTGACTTGGTCACAAGCTCTGTGACATCTCAACAGTCATTGTGGTAACCGAGTGACAAATGGGTGAGATGTGCAGGACTAAGTTCAATTCACATTTCTGGGCAGGAGGAAGCAGGATGGTGTGAGATTCCAATCCTACTCCTCAGAATGACATGCAATTTAAAACTTATGAGTTATGTATTTCTGGAGTTTTCCATTTAATATTTTCAGTGAACAACTGAGGGTTAACTGAAACCACAGAAAGTGACACCTGAGATCAGAGGGGATGACCTTGTTC…	2385	Bos taurus
BTAY_ZNF280AY_on_AC157430.2	ATATCAAATTGAGAACTTTGATCTTTTCACTTAAAGGTAGCACTTAAAGGATTCTCTCTGGCATATCTAAATGACCAGCATCACTCCACTTATGGTTTGGGGCCATTATTGAGTAAAATAAGGGTGACTTGGTCACAAGCTCTGTGACATCTCAACAGTCATTGTGGTAACCGAGTGACAAATGGGTGAGATGTGCAGGACTAAGTTCGATTCACATTTCTGGGCAGGAGGAAGCAGGATGGTGTGAGATTCCAATCCTACTCCTCAGAATGACATGCAATTTAAAACTTATGAGTTATGTATTTCTGGAGTTTTCCATTTAATATTTTCAGTGAACAACTGAGGGTTAACTGAAACCACAGAAAGTGACACCTGAGATCAGAGGGGATGACCTTGTTC…	2385	Bos taurus
BTAY_ZNF280AY_on_AC213447.3	CACCCTAACTATGCACTATGCTCTGTGGCCATACCTTTTGCAGTTTGCAGTTTGACAGCAAAACTAACCCAGATTTCTTTTCTCTGCTTCACATTCACCACAGATATTAGCAACCTCAGCATACTTTTTTTTCTTTTTATATCAAATTGAGAACTTTGATCTTTTCACTTAAAGGTAGCACTTAAAGGATTCTCTCTGGCATGTCTAAATAACCAACATCACTCCACTTACGGTTTGGGGCCATTATTGAGTAAAATAAGGGTGACTTGGTCACAAGCTCTGTGACATCTCAACAGTCATTGTGGTAACCGAGTGACAAATGGGTGAGATGTGCAGGACTAAGTTCGATTCACATTTCTGGGCAGGAGGAAACAGGATGGTGTGAGATTCCAATCCTAC…	2521	Bos taurus
BTAY_ZNF280AY_on_AC226028.3	CACCCTAACTATGCACTATGCTCTGTGGCCATACCTTTTGCAGTTTGCAGTTTGACAGCAAAACTAACCCAGATTTCTTTTCTCTGCTTCACATTCACCACAGATATTAGCAACCTCAACATACATTTTTTTTCTTTTTATATCAGATTGAGAACTTTGATCTTTTCACTTAAAGGTAGCACTTAAAGGATTCTCTCTGGCATATCTAAATAACCAACATCACTCCACTTTCGGTTTGGGGCCATTATTGAGTAAAATAAGGGTGACTTGGTCACAAGCTCTGTGACATCTCAACAGTCATTGTGGTAACCGAGTGACAAATGGGTGAGATGTGCAGGACTAAGTTCGATTCACATTTCTGGGCAGGAGGAAGCAGGATGGTGTGAGATTCCAATCCTA…	2523	Bos taurus
BTAY_ZNF280AY_on_AC216977.3	CACCCTAACTATGCACTATGCTCTGTGGCCATACCTTTTGCAGTTTGCAGTTTGACAGCAAAACTAACCCAGATTTCTTTTCTCTGCTTCACATTCACCACAGATATTAGCAACCTCAACATACATTTTTTTTCTTTTTATATCAGATTGAGAACTTTGATCTTTTCACTTAAAGGTAGCACTTAAAGGATTCTCTCTGGCATATCTAAATAACCAACATCACTCCACTTTCGGTTTGGGGCCATTATTGAGTAAAATAAGGGTGACTTGGTCACAAGCTCTGTGACATCTCAACAGTCATTGTGGTAACCGAGTGACAAATGGGTGAGATGTGCAGGACTAAGTTCGATTCACATTTCTGGGCAGGAGGAAGCAGGATGGTGTGAGATTCCAATCCTA…	2523	Bos taurus
BTAY_ZNF280AY_on_AC216761.5	CACCCTAACTATGCACTATGCTCTGTGGCCATACCTTTTGCAGTTTGCAGTTTGACAGCAAAACTAACCCAGATTTCTTTTCTCTGCTTCACATTCACCACAGATATTAGCAACCTCAGCATACTTTTTTTTCTTTTTATATCAAATTGAGAACTTTGATCTTTTCACTTAAAGGTAGCACTTAAAGGATTCTCTCTGGCATGTCTAAATAACCAACATCACTCCACTTACGGTTTGGGGCCATTATTGAGTAAAATAAGGGTGACTTGGTCACAAGCTCTGTGACATCTCAACAGTCATTGTGGTAACCGAGTGACAAATGGGTGAGATGTGCAGGACTAAGTTCGATTCACATTTCTGGGCAGGAGGAAGCAGGATGGTGTGAGATTCCAATCCTAC…	2522	Bos taurus
BTAY_ZNF280AY_on_AC233176.5	CACCCTAACTATGCACTATGCTCTGTGGCCATACCTTTTGCAGTTTGCAGTTTGACAGCAAAACTAACCCAGATTTCTTTTCTCTGCTTCACATTCACCACAGATATTAGCAACCTCAACATACATTTTTTTTCTTTTTATATCAGATTGAGAACTTTGATCTTTTCACTTAAAGGTAGCACTTAAAGGATTCTCTCTGGCATATCTAAATAACCAACATCACTCCACTTTCGGTTTGGGGCCATTATTGAGTAAAATAAGGGTGACTTGGTCACAAGCTCTGTGACATCTCAACAGTCATTGTGGTAACCGAGTGACAAATGGGTGAGATGTGCAGGACTAAGTTCGATTCACATTTCTGGGCAGGAGGAAGCAGGATGGTGTGAGATTCCAATCCTA…	2520	Bos taurus
BTAY_ZNF280AY_on_AC213704.4	CACCCTAACTATGCACTATGCTCTGTGGCCATACCTTTTGCAGTTTGCAGTTTGACAGCAAAACTAACCCAGATTTCTTTTCTCTGCTTCACATTCACCACAGATATTAGCAACCTCAACATACATTTTTTTTCTTTTTATATCAGATTGAGAACTTTGATCTTTTCACTTAAAGGTAGCACTTAAAGGATTCTCTCTGGCATATCTAAATAACCAACATCACTCCACTTTCGGTTTGGGGCCATTATTGAGTAAAATAAGGGTGACTTGGTCACAAGCTCTGTGACATCTCAACAGTCATTGTGGTAACCGAGTGACAAATGGGTGAGATGTGCAGGACTAAGTTCGATTCACATTTCTGGGCAGGAGGAAGCAGGATGGTGTGAGATTCCAATCCTA…	2520	Bos taurus
BTAY_ZNF280AY_on_AC231868.3	CACCCTAACTATGCACTATGCTCTGTGGCCATACCTTTTGCAGTTTGCAGTTTGACAGCAAAACTAACCCAGATTTCTTTTCTCTGCTTCACATTCACCACAGATATTAGCAACCTCAACATACATTTTTTTTCTTTTTATATCAGATTGAGAACTTTGATCTTTTCACTTAAAGGTAGCACTTAAAGGATTCTCTCTGGCATATCTAAATAACCAACATCACTCCACTTTCGGTTTGGGGCCATTATTGAGTAAAATAAGGGTGACTTGGTCACAAGCTCTGTGACATCTCAACAGTCATTGTGGTAACCGAGTGACAAATGGGTGAGATGTGCAGGACTAAGTTCGATTCACATTTCTGGGCAGGAGGAAGCAGGATGGTGTGAGATTCCAATCCTA…	2520	Bos taurus
BTAY_ZNF280AY_on_AC213722.9	CACCCTAACTATGCACTATGCTCTGTGGCCATACCTTTTGCAGTTTGCAGTTTGACAGCAAAACTAACCCAGATTTCTTTTCTCTGCTTCACATTCACCACAGATATTAGAAACCTCAGCATACTTTTTTTTCCTTTTTATATCAAATTGAGAACTTTGATCTTTTCACTTAAAGGTAGCACTTAAAGGATTCTCTCTGGCATGTCTAAATAACCAACATCACTCCACTTATGGTTTGGGGCCATTATTGAGTAAAATAAGGGTGACTTGGTCACAAGCTCTGTGACATCTCAACAGTCATTGTGGTAACCGAGTGACAAATGGGTGAGATGTGCAGGACTAAGTTCGATTCACATTTCTGGGCAGGAGGAAGCAGGATGGTGTGAGATTCCAATCCTA…	2521	Bos taurus
BTAY_ZNF280AY_on_AC233168.3	CACCCTAACTATGCACTATGCTCTGTGGCCATACCTTTTGCAGTTTGCAGTTTGACAGCAAAACTAACCCAGATTTCTTTTCTCTGCTTCACATTCACCACAGATATTAGAAACCTCAGCATACTTTTTTTTCCTTTTTATATCAAATTGAGAACTTTGATCTTTTCACTTAAAGGTAGCACTTAAAGGATTCTCTCTGGCATGTCTAAATAACCAACATCACTCCACTTATGGTTTGGGGCCATTATTGAGTAAAATAAGGGTGACTTGGTCACAAGCTCTGTGACATCTCAACAGTCATTGTGGTAACCGAGTGACAAATGGGTGAGATGTGCAGGACTAAGTTCGATTCACATTTCTGGGCAGGAGGAAGCAGGATGGTGTGAGATTCCAATCCTA…	2521	Bos taurus
BTAY_ZNF280AY_on_AC229881.10	CACCCTAACTATGCACTATGCTCTGTGGCCATACCTTTTGCAGTTTGCAGTTTGACAGCAAAACTAACCCAGATTTCTTTTCTCTGCTTCACATTCACCACAGATATTAGAAACCTCAGCATACTTTTTTTTCCTTTTTATATCAAATTGAGAACTTTGATCTTTTCACTTAAAGGTAGCACTTAAAGGATTCTCTCTGGCATGTCTAAATAACCAACATCACTCCACTTATGGTTTGGGGCCATTATTGAGTAAAATAAGGGTGACTTGGTCACAAGCTCTGTGACATCTCAACAGTCATTGTGGTAACCGAGTGACAAATGGGTGAGATGTGCAGGACTAAGTTCGATTCACATTTCTGGGCAGGAGGAAGCAGGATGGTGTGAGATTCCAATCCTA…	2521	Bos taurus
BTAY_ZNF280AY_on_AC226000.2	CACCCTAACTATGCACTATGCTCTGTGGCCATACCTTTTGCAGTTTGCAGTTTGACAGCAAAACTAACCCAGATTTCTTTTCTCTGCTTCACATTCACCACAGATATTAGAAACCTCAGCATACTTTTTTTTCCTTTTTATATCAAATTGAGAACTTTGATCTTTTCACTTAAAGGTAGCACTTAAAGGATTCTCTCTGGCATGTCTAAATAACCAACATCACTCCACTTATGGTTTGGGGCCATTATTGAGTAAAATAAGGGTGACTTGGTCACAAGCTCTGTGACATCTCAACAGTCATTGTGGTAACCGAGTGACAAATGGGTGAGATGTGCAGGACTAAGTTCGATTCACATTTCTGGGCAGGAGGAAGCAGGATGGTGTGAGATTCCAATCCTA…	2521	Bos taurus
BTAY_ZNF280AY_on_AC232931.4	CACCCTAACTATGCACTATGCTCTGTGGCCATACCTTTTGCAGTTTGCAGTTTGACAGCAAAACTAACCCAGATTTCTTTTCTCTGCTTCACATTCACCACAGATATTAGCAACCTCAGCATACTTTTTTTTCTTTTTATATCAAATTGAGAACTTTGATCTTTTCACTTAAAGGTAGCACTTAAAGGATTCTCTCTGGCATGTCTAAATAACCAACATCACTCCACTTACGGTTTGGGGCCATTATTGAGTAAAATAAGGGTGACTTGGTCACAAGCTCTGTGACATCTCAACAGTCATTGTGGTAACCGAGTGACAAATGGGTGAGATGTGCAGGACTAAGTTCGATTCACATTTCTGGGCAGGAGGAAGCAGGATGGTGTGAGATTCCAATCCTAC…	2521	Bos taurus
BTAY_ZNF280AY_on_AC233686.3	CACCCTAACTATGCACTATGCTCTGTGGCCATACCTTTTGCAGTTTGCAGTTTGACAGCAAAACTAACCCAGATTTCTTTTCTCTCCTTCACATTCACCACAGATATTAGCAACCTCAGCATACTTTTTTTTCTTTTTATATCAAATTGAGAACTTTGATCTTTTCACTTAAAGGTAGCACTTAAAGGATTCTCTCTGGCATGTCTAAATAACCAACATCACTCCACTTATGGTTTGGGGCCATTATTGAGTAAAATAAGGGTGACTTGGTCACAAGCTCTGTGACATCTCAACAGTCATTGTGGTAACCGAGTGACAAATGGGTGAGATGTGCAGGACTAAGTTCGATTCACATTTCTGGGCAGGAGGAAGCAGGATGGTGTGAGATTCCAATCCTAC…	2518	Bos taurus
BTAY_ZNF280AY_on_AC164336.3	CACCCTAACTATGCACTATGCTCTGTGGCCATACCTTTTGCAGTTTGCAGTTTGACAGCAAAACTAACCCAGATTTCTTTTCTCTCCTTCACATTCACCACAGATATTAGCAACCTCAGCATACTTTTTTTTCTTTTTATATCAAATTGAGAACTTTGATCTTTTCACTTAAAGGTAGCACTTAAAGGATTCTCTCTGGCATGTCTAAATAACCAACATCACTCCACTTATGGTTTGGGGCCATTATTGAGTAAAATAAGGGTGACTTGGTCACAAGCTCTGTGACATCTCAACAGTCATTGTGGTAACCGAGTGACAAATGGGTGAGATGTGCAGGACTAAGTTCGATTCACATTTCTGGGCAGGAGGAAGCAGGATGGTGTGAGATTCCAATCCTAC…	2518	Bos taurus
BTAY_ZNF280AY_on_AC216983.2	CACCCTAACTATGCACTATGCTCTGTGGCCATACCTTTTGCAGTTTGCAGTTTGACAGCAAAACTAACCCAGATTTCTTTTCTCTCCTTCACATTCACCACAGATATTAGCAACCTCAGCATACTTTTTTTTCTTTTTATATCAAATTGAGAACTTTGATCTTTTCACTTAAAGGTAGCACTTAAAGGATTCTCTCTGGCATGTCTAAATAACCAACATCACTCCACTTATGGTTTGGGGCCATTATTGAGTAAAATAAGGGTGACTTGGTCACAAGCTCTGTGACATCTCAACAGTCATTGTGGTAACCGAGTGACAAATGGGTGAGATGTGCAGGACTAAGTTCGATTCACATTTCTGGGCAGGAGGAAGCAGGATGGTGTGAGATTCCAATCCTAC…	2518	Bos taurus
BTAY_ZNF280AY_on_AC216712.3	CACCCTAACTATGCACTATGCTCTGTGGCCATACCTTTTGCAGTTTGCAGTTTGACAGCAAAACTAACCCAGATTTCTTTTCTCTGCTTCACATTCACCACAGATATTAGAAACCTCAGCATACTTTTTTTTCCTTTTTATATCAAATTGAGAACTTTGATCTTTTCACTTAAAGGTAGCACTTAAAGGATTCTCTCTGGCATGTCTAAATAACCAACATCACTCCACTTATGGTTTGGGGCCATTATTGAGTAAAATAAGGGTGACTTGGTCACAAGCTCTGTGACATCTCAACAGTCATTGTGGTAACCGAGTGACAAATGGGTGAGATGTGCAGGACTAAGTTCGATTCACATTTCTGGGCAGGAGGAAGCAGGATGGTGTGAGATTCCAATCCTA…	2521	Bos taurus
BTAY_ZNF280AY_on_AC225846.3	CACCCTAACTATGCACTATGCTCTGTGGCCATACCTTTTGCAGTTTGCAGTTTGACAGCAAAACTAACCCAGATTTCTTTTCTCTCCTTCACATTCACCACAGATATTAGCAACCTCAGCATACTTTTTTTTCTTTTTATATCAAATTGAGAACTTTGATCTTTTCACTTAAAGGTAGCACTTAAAGGATTCTCTCTGGCATGTCTAAATAACCAACATCACTCCACTTATGGTTTGGGGCCATTATTGAGTAAAATAAGGGTGACTTGGTCACAAGCTCTGTGACATCTCAACAGTCATTGTGGTAACCGAGTGACAAATGGGTGAGATGTGCAGGACTAAGTTCGATTCACATTTCTGGGCAGGAGGAAGCAGGATGGTGTGAGATTCCAATCCTAC…	2518	Bos taurus
BTAY_ZNF280AY_on_AC235984.4	CACCCTAACTATGCACTATGCTCTGTGGCCATACCTTTTGCAGTTTGCAGTTTGACAGCAAAACTAACCCAGATTTCTTTTCTCTGCTTCACATTCACCACAGATATTAGAAACCTCAGCATACTTTTTTTTCCTTTTTATATCAAATTGAGAACTTTGATCTTTTCACTTAAAGGTAGCACTTAAAGGATTCTCTCTGGCATGTCTAAATAACCAACATCACTCCACTTATGGTTTGGGGCCATTATTGAGTAAAATAAGGGTGACTTGGTCACAAGCTCTGTGACATCTCAACAGTCATTGTGGTAACCGAGTGACAAATGGGTGAGATGTGCAGGACTAAGTTCGATTCACATTTCTGGGCAGGAGGAAGCAGGATGGTGTGAGATTCCAATACTA…	2521	Bos taurus
BTAY_ZNF280AY_on_AC233798.4	CACCCTAACTATGCACTATGCTCTGTGGCCATACCTTTTGCAGTTTGCAGTTTGACAGCAAAACTAACCCAGATTTCTTTTCTCTGCTTCACATTCACCACAGATATTAGAAACCTCAGCATACTTTTTTTTCCTTTTTATATCAAATTGAGAACTTTGATCTTTTCACTTAAAGGTAGCACTTAAAGGATTCTCTCTGGCATGTCTAAATAACCAACATCACTCCACTTATGGTTTGGGGCCATTATTGAGTAAAATAAGGGTGACTTGGTCACAAGCTCTGTGACATCTCAACAGTCATTGTGGTAACCGAGTGACAAATGGGTGAGATGTGCAGGACTAAGTTCGATTCACATTTCTGGGCAGGAGGAAGCAGGATGGTGTGAGATTCCAATACTA…	2521	Bos taurus
BTAY_ZNF280AY_on_AC225949.2	CACCCTAACTATGCACTATGCTCTGTGGCCATACCTTTTGCAGTTTGCAGTTTGACAGCAAAACTAACCCAGATTTCTTTTCTCTGCTTCACATTCACCACAGATATTAGAAACCTCAGCATACTTTTTTTTCCTTTTTATATCAAATTGAGAACTTTGATCTTTTCACTTAAAGGTAGCACTTAAAGGATTCTCTCTGGCATGTCTAAATAACCAACATCACTCCACTTATGGTTTGGGGCCATTATCGAGTAAAATAAGGGTGACTTGGTCACAAGCTCTGTGACATCTCAACAGTCATTGTGGTAACCGAGTGACAAATGGGTGAGATGTGCAGGACTAAGTTCGATTCACATTTCTGGGCAGGAGGAAGCAGGATGGTGTGAGATTCCAATACTA…	2521	Bos taurus
BTAY_ZNF280AY_on_AC213721.4	CACCCTAACTATGCACTATGCTCTGTGGCCATACCTTTTGCAGTTTGCAGTTTGACAGCAAAACTAACCCAGATTTCTTTTCTCTGCTTCACATTCACCACAGATATTAGAAACCTCAGCATACTTTTTTTTCCTTTTTATATCAAATTGAGAACTTTGATCTTTTCACTTAAAGGTAGCACTTAAAGGATTCTCTCTGGCATGTCTAAATAACCAACATCACTCCACTTATGGTTTGGGGCCATTATCGAGTAAAATAAGGGTGACTTGGTCACAAGCTCTGTGACATCTCAACAGTCATTGTGGTAACCGAGTGACAAATGGGTGAGATGTGCAGGACTAAGTTCGATTCACATTTCTGGGCAGGAGGAAGCAGGATGGTGTGAGATTCCAATACTA…	2521	Bos taurus
BTAY_ZNF280AY_on_AC233689.2	CACCCTAACTATGCACTATGCTCTGTGGCCATACCTTTTGCAGTTTGCAGTTTGACAGCAAAACTAACCCAGATTTCTTTTCTCTGCTTCACTTTCACCACAGATATTAGCAACCTCAGCATACATTTTTTTTCTTTTTATATCAAATTGAGAACTTTGATCTTTTCACTTAAAGGTAGCACTTAAAGGATTCTCTCTGGCATATCTAAATAACCAACATCACTCCACTTACGGTTTGGGGCCATTATTGAGTAAAATAAGGGTGACTTGGTCACAAGCTCTGTGACATCTCAACAGTCATTGTGGTAACCAAGTGACAAATGGGTGAGATGTGCAGGACTAAGTTCGATTCACATTTCTGGGCAGGAGGAAGCAGGATGGTGTGAGATTCCAATCCTA…	2522	Bos taurus
BTAY_ZNF280AY_on_AC234147.5	CACCCTAACTATGCACTATGCTCTGTGGCCATACCTTTTGCAGTTTGCAGTTTGACAGCAAAACTAACCCAGATTTCTTTTCTCTGCTTCACATTCACCACAGATATTAGCAACCTCAGCATACTTTTTTTTCTTTTTATATCAAATTGAGAACTTTGATCGTTTCACTTAAAGGTAGCACTTAAAGGATTCTCTCTGGCATGTCTAAATAACCAACATCACTCCACTTACGGTTTGGGGCCATTATTGAGTAAAATAAGGGTGACTTGGTCACAAGCTCTGTGACATCTCAACAGTCATTGTGGTAACCGAGTGACAAATGGGTGAGATGTGCAGGACTAAGTTCGATTCACATTTCTGGGCAGGAGGAAGCAGGATGGTGTGAGATTCCAATCCTAC…	2521	Bos taurus
BTAY_ZNF280AY_on_AC166505.5	CACCCTAACTATGCACTATGCTCTGTGGCCATACCTTTTGCAGTTTGCAGTTTGACAGCAAAACTAACCCAGATTTCTTTTCTCTGCTTCACTTTCACCACAGATATTAGCAACCTCAGCATACATTTTTTTTCTTTTTATATCAAATTGAGAACTTTGATCTTTTCACTTAAAGGTAGCACTTAAAGGATTCTCTCTGGCATATCTAAATAACCAACATCACTCCACTTACGGTTTGGGGCCATTATTGAGTAAAATAAGGGTGACTTGGTCACAAGCTCTGTGACATCTCAACAGTCATTGTGGTAACCAAGTGACAAATGGGTGAGATGTGCAGGACTAAGTTCGATTCACATTTCTGGGCAGGAGGAAGCAGGATGGTGTGAGATTCCAATCCTA…	2522	Bos taurus
BTAY_ZNF280AY_on_AC161980.4	CACCCTAACTATGCACTATGCTCTGTGGCCATACCTTTTGCAGTTTGCAGTTTGACAGCAAAACTAACCCAGATTTCTTTTCTCTGCTTCACATTCACCACAGATATTAGCAACCTCAGCATACATTTTTTTTCTTTTTATATCAAATTGAGAACTTTGATCTTTTCACTTAAAGGTAGCACTTAAAGGATTCTCTCTGGCATATCTAAATAACCAACATCACTCCACTTATGGTTTGGGGCCATTATTGAGTAAAATAAGGGTGACTTGGTCACAAGCTCTGTGACATCTCAACAGTCATTGTGGTAACCGAGTGACAAATGGGTGAGATGTGCAGGACTAAGTTCGATTCACATTTCTGGGCAGGAGGAAGCAGGATGGTGTGAGATTCCAATCCTA…	2521	Bos taurus
BTAY_ZNF280AY_on_AC182889.10	CACCCTAACTATGCACTATGCTCTGTGGCCATACCTTTTGCAGTTTGCAGTTTGACAGCAAAACTAACCCAGATTTCTTTTCTCTGCTTCACATTCACCACAGATATTAGCAACCTCAGCATACTTTTTTTTCTTTTTATATCAAATTGAGAACTTTGATCGTTTCACTTAAAGGTAGCACTTAAAGGATTCTCTCTGGCATGTCTAAATAACCAACATCACTCCACTTACGGTTTGGGGCCATTATTGAGTAAAATAAGGGTGACTTGGTCACAAGCTCTGTGACATCTCAACAGTCATTGTGGTAACCGAGTGACAAATGGGTGAGATGTGCAGGACTAAGTTCGATTCACATTTCTGGGCAGGAGGAAGCAGGATGGTGTGAGATTCCAATCCTAC…	2103	Bos taurus
BTAY_ZNF280AY_on_AC225835.9	CACCCTAACTAAGCACTATGCTCTGTGGCTATACCTTTTGCAGTTTGAAGTTTGACAGCAAAACTTACCCAGATGTCTTTTCTCTTTTTCACATTCACCACAGATATTAGCAACCTCAGCATACATTTTTTTTTCTTTTTATATCAAATTGAGAACTTTGATCTTTTCACTTAAAGGTAGCACTTAATGGATTCTCTCTGGCATATCTAAACGACCAGCATCACTCTGCTTATGGTTTGGGGCCATTATTGAGTACAATAAGGGTGACTTGGTCACAAGCCCTGTGACACCTCAACAGTCTTTGTGGTAACTGAGTGACAAACGCATGAGATGTGCAGGACTAAGTACGATTCACATTCTGGGCAGGAGGAAGCAGGATGGTGTGAGATTCCAATCACA…	2526	Bos taurus
BTAY_ZNF280AY_on_AC225835.9	CACCCTAACTAAGCACTATGCTCTGTGGCCATACCTTTTGCAGTTTGAAGTTTGACAGCAAAACTTACCCAGATGTCTTTTCTCTGCTTCACATTCACCCACAGATATTAGCAACCTCAGCATACATTTTTTTTTCTATTTATATCAAATTGAGAACTTTGATCTTCTCACTTGAAGGTAGCACTTAATGGATTCTCTCTGGCATATCTAAATGACCAGCATCATTCCACTTATGGTTTGGGGCCATTATTGAGTAAAATAAGGGTGACTTGGTCACAAGCCCTGTGACATCTCAACAGTCTTTGTGGTAACTGAGTGACAAATGGGTGAGATGTGCAGGACTAAGTTCAATTCACATTCTGGGCAGGAGGAAGCAGGATGGTGTGAGATTCCAATCAC…	2523	Bos taurus
BTAY_ZNF280AY_on_AC232754.4	CACCCTAACTAAGCACTATGCTCTGTGGCTATACCTTTTGCAGTTTGAAGTTTGACAGCAAAACTTACCCAGATGTCTTTTCTCTTTTTCACATTCACCACAGATATTAGCAACCTCAGCATACATTTTTTTTTCTTTTTATATCAAATTGAGAACTTTGATCTTTTCACTTAAAGGTAGCACTTAATGGATTCTCTCTGGCATATCTAAACGACCAGCATCACTCTGCTTATGGTTTGGGGCCATTATTGAGTACAATAAGGGTGACTTGGTCACAAGCCCTGTGACACCTCAACAGTCTTTGTGGTAACTGAGTGACAAACGCATGAGATGTGCAGGACTAAGTACGATTCACATTCTGGGCAGGAGGAAGCAGGATGGTGTGAGATTCCAATCACA…	2526	Bos taurus
BTAY_ZNF280AY_on_AC215832.4	CACCCTAACTAAGCACTATGCTCTGTGGCCATACCTTTTGCAGTTTGAAGTTTGACAGCAAAACTTACCCAGATGTCTTTTCTCTGCTTCACATTCACCCACAGATATTAGCAACCTCAGCATACATTTTTTTTTCTATTTATATCAAATTGAGAACTTTGATCTTCTCACTTGAAGGTAGCACTTAATGGATTCTCTCTGGCATATCTAAATGACCAGCATCATTCCACTTATGGTTTGGGGCCATTATTGAGTAAAATAAGGGTGACTTGGTCACAAGCCCTGTGACATCTCAACAGTCTTTGTGGTAACTGAGTGACAAATGGGTGAGATGTGCAGGACTAAGTTCAATTCACATTCTGGGCAGGAGGAAGCAGGATGGTGTGAGATTCCAATCAC…	2523	Bos taurus
BTAY_ZNF280AY_on_AC229802.4	CACCCTAACTATGCACTATGCTCTGTGGCCATACCTTTTGCAGTTTGCAGTTTGACAGCAAAACTAACCCAGATTTCTTTTCTCTGCTTCACATTCACCACAGATATTAGCAACCTCAGCATACTTTTTTTTCTTTTTATATCAAATTGAGAACTTTGATCTTTTCACTTAAAGGTAGCACTTAAAGGATTCTCTCTGGCATGTCTAAATAACCAACATCACTCCACTTACGGTTTGGGGCCATTATTGAGTAAAATAAGGGTGACTTGGTCACAAGCTCTGTGACATCTCAACAGTCATTGTGGTAACCGAGTGACAAATGGGTGAGATGTGCAGGACTAAGTTCGATTCACATTTCTGGGCAGGAGGAAGCAGGATGGTGTGAGATTCCAATCCTAC…	2521	Bos taurus
BTAY_ZNF280AY_on_AC232767.1	CACCCTAACTAAGCACTATGCTCTGTGGCCATACCTTTTGCAGTTTGAGGTTTGACAGCAAAACTAACCCAGATTTATTTTCTCTGCTTCACATTCACCACAGATATTAGCAACCTCAGCATACAATTTTTTTTCTTTTTATATCAAATTGAGAACTTTGATCTTTTCACTTAAAGGTAGCACTTAATGGATTCTCTATGGCATATCTAAATGGCAAGCATCACTCCACTTATGGTTTGGGGCCATTATTGAGTAAAATAAGGGTGACTTGGTCACAAGCCCTGTGACATCTCAACAGTCATTGCGGTAACCGAGTGACAAACGGGTGAGATGTGCTGGACTACGGATGATTCACATTCTGGGCAGGAGGAAGCAGGATGGTGTGAGATTCCAATCACA…	2534	Bos taurus
BTAY_ZNF280AY_on_AC214585.8	CACCCTAACTAAGCACTATGCTCTGTGGCCATACCTTTTGCAGTTTGAGGTTTGACAGCAAAACTAACCCAGATTTATTTTCTCTGCTTCACATTCACCACAGATATTAGCAACCTCAGCATACAATTTTTTTTCTTTTTATATCAAATTGAGAACTTTGATCTTTTCACTTAAAGGTAGCACTTAATGGATTCTCTATGGCATATCTAAATGGCAAGCATCACTCCACTTATGGTTTGGGGCCATTATTGAGTAAAATAAGGGTGACTTGGTCACAAGCCCTGTGACATCTCAACAGTCATTGCGGTAACCGAGTGACAAACGGGTGAGATGTGCTGGACTACGGATGATTCACATTCTGGGCAGAAGGAAGCAGGATGGTGTGAGATTCCAATCACA…	2534	Bos taurus
BTAY_ZNF280AY_on_AC175430.4	CACCCTAACTATGCACTATGCTCTGTGGCCATACCTTTTGCAGTTTGCAGTTTGACAGCAAAACTAACCCAGATTTCTTTTCTCTGCTTCACATTCACCACAGATATTAGCAACCTCAGCATACTTTTTTTTCTTTTTATATCAAATTGAGAACTTTGATCTTTTCACTTAAAGGTAGCACTTAAAGGATTCTCTCTGGCATGTCTAAATAACCAACATCACTCCACTTACGGTTTGGGGCCATTATTGAGTAAAATAAGGGTGACTTGGTCACAAGCTCTGTGACATCTCAACAGTCATTGTGGTAACCGAGTGACAAATGGGTGAGATGTGCAGGACTAAGTTCGATTCACATTTCTGGGCAGGAGGAAGCAGGATGGTGTGAGATTCCAATCCTAC…	2521	Bos taurus
BTAY_ZNF280AY_on_AC234145.6	CACCCTAACTATGCACTATGCTCTGTGGCCATACCTTTTGCAGTTTGCAGTTTGACAGCAAAACTAACCCAGATTTCTTTTCTCTGCTTCACATTCACCACAGATATTAGCAACCTCAGCATACTTTTTTTTCTTTTTATATCAAATTGAGAACTTTGATCTTTTCACTTAAAGGTAGCACTTAAAGGATTCTCTCTGGCATGTCTAAATAACCAACATCACTCCACTTACGGTTTGGGGCCATTATTGAGTAAAATAAGGGTGACTTGGTCACAAGCTCTGTGACATCTCAACAGTCATTGTGGTAACCGAGTGACAAATGGGTGAGATGTGCAGGACTAAGTTCGATTCACATTTCTGGGCAGGAGGAAGCAGGATGGTGTGAGATTCCAATCCTAC…	2521	Bos taurus
BTAY_ZNF280AY_on_AC232756.3	CACCCTAACTATGCACTATGCTCTGTGGCCATACCTTTTGCAGTTTGCAGTTTGACAGCAAAACTAACCCAGATTTCTTTTCTCTGCTTCACATTCACCACAGATATTAGCAACCTCAGCATACTTTTTTTTCTTTTTATATCAAATTGAGAACTTTGATCTTTTCACTTAAAGGTAGCACTTAAAGGATTCTCTCTGGCATGTCTAAATAACCAACATCACTCCACTTACGGTTTGGGGCCATTATTGAGTAAAATAAGGGTGACTTGGTCACAAGCTCTGTGACATCTCAACAGTCATTGTGGTAACCGAGTGACAAATGGGTGAGATGTGCAGGACTAAGTTCGATTCACATTTCTGGGCAGGAGGAAGCAGGATGGTGTGAGATTCCAATCCTAC…	2521	Bos taurus
BTAY_ZNF280AY_on_AC232996.5	CACCCTAACTATGCACTATGCTCTGTGGCCATACCTTTTGCAGTTTGCAGTTTGACAGCAAAACTAACCCAGATTTCTTTTCTCTGCTTCACATTCACCACAGATATTAGCAACCTCAGCATACTTTTTTTTCTTTTTATATCAAATTGAGAACTTTGATCTTTTCACTTAAAGGTAGCACTTAAAGGATTCTCTCTGGCATGTCTAAATAACCAACATCACTCCACTTACGGTTTGGGGCCATTATTGAGTAAAATAAGGGTGACTTGGTCACAAGCTCTGTGACATCTCAACAGTCATTGTGGTAACCGAGTGACAAATGGGTGAGATGTGCAGGACTAAGTTCGATTCACATTTCTGGGCAGGAGGAAGCAGGATGGTGTGAGATTCCAATCCTAC…	2521	Bos taurus
BTAY_ZNF280AY_on_AC232930.2	CACCCTAACTATGCACTATGCTCTGTGGCCATACCTTTTGCAGTTTGCAGTTTGACAGCAAAACTAACCCAGATTTCTTTTCTCTGCTTCACATTCACCACAGATATTAGCAACCTCAGCATACTTTTTTTTCTTTTTATATCAAATTGAGAACTTTGATCTTTTCACTTAAAGGTAGCACTTAAAGGATTCTCTCTGGCATGTCTAAATAACCAACATCACTCCACTTACGGTTTGGGGCCATTATTGAGTAAAATAAGGGTGACTTGGTCACAAGCTCTGTGACATCTCAACAGTCATTGTGGTAACCGAGTGACAAATGGGTGAGATGTGCAGGACTAAGTTCGATTCACATTTCTGGGCAGGAGGAAGCAGGATGGTGTGAGATTCCAATCCTAC…	2521	Bos taurus
BTAY_ZNF280AY_on_AC217332.4	CACCCTAACTATGCACTATGCTCTGTGGCCATACCTTTTGCAGTTTGCAGTTTGACAGCAAAACTAACCCAGATTTCTTTTCTCTGCTTCACATTCACCACAGATATTAGCAACCTCAGCATACTTTTTTTTCTTTTTATATCAAATTGAGAACTTTGATCTTTTCACTTAAAGGTAGCACTTAAAGGATTCTCTCTGGCATGTCTAAATAACCAACATCACTCCACTTACGGTTTGGGGCCATTATTGAGTAAAATAAGGGTGACTTGGTCACAAGCTCTGTGACATCTCAACAGTCATTGTGGTAACCGAGTGACAAATGGGTGAGATGTGCAGGACTAAGTTCGATTCACATTTCTGGGCAGGAGGAAGCAGGATGGTGTGAGATTCCAATCCTAC…	2521	Bos taurus
BTAY_ZNF280AY_on_AC213709.3	CACCCTAACTATGCACTATGCTCTGTGGCCATACCTTTTGCAGTTTGCAGTTTGACAGCAAAACTAACCCAGATTTCTTTTCTCTGCTTCACATTCACCACAGATATTAGCAACCTCAGCATACTTTTTTTTCTTTTTATATCAAATTGAGAACTTTGATCTTTTCACTTAAAGGTAGCACTTAAAGGATTCTCTCTGGCATGTCTAAATAACCAACATCACTCCACTTACGGTTTGGGGCCATTATTGAGTAAAATAAGGGTGACTTGGTCACAAGCTCTGTGACATCTCAACAGTCATTGTGGTAACCGAGTGACAAATGGGTGAGATGTGCAGGACTAAGTTCGATTCACATTTCTGGGCAGGAGGAAGCAGGATGGTGTGAGATTCCAATCCTAC…	2521	Bos taurus
BTAY_ZNF280AY_on_AC213701.3	CACCCTAACTATGCACTATGCTCTGTGGCCATACCTTTTGCAGTTTGCAGTTTGACAGCAAAACTAACCCAGATTTCTTTTCTCTGCTTCACATTCACCACAGATATTAGCAACCTCAGCATACTTTTTTTTCTTTTTATATCAAATTGAGAACTTTGATCTTTTCACTTAAAGGTAGCACTTAAAGGATTCTCTCTGGCATGTCTAAATAACCAACATCACTCCACTTACGGTTTGGGGCCATTATTGAGTAAAATAAGGGTGACTTGGTCACAAGCTCTGTGACATCTCAACAGTCATTGTGGTAACCGAGTGACAAATGGGTGAGATGTGCAGGACTAAGTTCGATTCACATTTCTGGGCAGGAGGAAGCAGGATGGTGTGAGATTCCAATCCTAC…	2521	Bos taurus
BTAY_ZNF280AY_on_AC213706.3	CACCCTAACTATGCACTATGCTCTGTGGCCATACCTTTTGCAGTTTGCAGTTTGACAGCAAAACTAACCCAGATTTCTTTTCTCTGCTTCACATTCACCACAGATATTAGCAACCTCAGCATACTTTTTTTTCTTTTTATATCAAATTGAGAACTTTGATCTTTTCACTTAAAGGTAGCACTTAAAGGATTCTCTCTGGCATGTCTAAATAACCAACATCACTCCACTTACGGTTTGGGGCCATTATTGAGTAAAATAAGGGTGACTTGGTCACAAGCTCTGTGACATCTCAACAGTCATTGTGGTAACCGAGTGACAAATGGGTGAGATGTGCAGGACTAAGTTCGATTCACATTTCTGGGCAGGAGGAAGCAGGATGGTGTGAGATTCCAATCCTAC…	2521	Bos taurus
BTAY_ZNF280AY_on_AC213708.4	CACCCTAACTATGCACTATGCTCTGTGGCCATACCTTTTGCAGTTTGCAGTTTGACAGCAAAACTAACCCAGATTTCTTTTCTCTGCTTCACATTCACCACAGATATTAGCAACCTCAGCATACTTTTTTTTCTTTTTATATCAAATTGAGAACTTTGATCTTTTCACTTAAAGGTAGCACTTAAAGGATTCTCTCTGGCATGTCTAAATAACCAACATCACTCCACTTACGGTTTGGGGCCATTATTGAGTAAAATAAGGGTGACTTGGTCACAAGCTCTGTGACATCTCAACAGTCATTGTGGTAACCGAGTGACAAATGGGTGAGATGTGCAGGACTAAGTTCGATTCACATTTCTGGGCAGGAGGAAGCAGGATGGTGTGAGATTCCAATCCTAC…	2521	Bos taurus
BTAY_ZNF280AY_on_AC213716.2	CACCCTAACTATGCACTATGCTCTGTGGCCATACCTTTTGCAGTTTGCAGTTTGACAGCAAAACTAACCCAGATTTCTTTTCTCTGCTTCACATTCACCACAGATATTAGCAACCTCAGCATACTTTTTTTTCTTTTTATATCAAATTGAGAACTTTGATCTTTTCACTTAAAGGTAGCACTTAAAGGATTCTCTCTGGCATGTCTAAATAACCAACATCACTCCACTTACGGTTTGGGGCCATTATTGAGTAAAATAAGGGTGACTTGGTCACAAGCTCTGTGACATCTCAACAGTCATTGTGGTAACCGAGTGACAAATGGGTGAGATGTGCAGGACTAAGTTCGATTCACATTTCTGGGCAGGAGGAAGCAGGATGGTGTGAGATTCCAATCCTAC…	2521	Bos taurus
BTAY_ZNF280AY_on_AC237558.2	CACCCTAACTATGCACTATGCTCTGTGGCCATACCTTTTGCAGTTTGCAGTTTGACAGCAAAACTAACCCAGATTTCTTTTCTCTGCTTCACATTCACCACAGATATTAGCAACCTCAGCATACTTTTTTTTCTTTTTATATCAAATTGAGAACTTTGATCTTTTCACTTAAAGGTAGCACTTAAAGGATTCTCTCTGGCATGTCTAAATAACCAACATCACTCCACTTACGGTTTGGGGCCATTATTGAGTAAAATAAGGGTGACTTGGTCACAAGCTCTGTGACATCTCAACAGTCATTGTGGTAACCGAGTGACAAATGGGTGAGATGTGCAGGACTAAGTTCGATTCACATTTCTGGGCAGGAGGAAGCAGGATGGTGTGAGATTCCAATCCTAC…	2521	Bos taurus
BTAY_ZNF280AY_on_AC234324.2	CACCCTAACTATGCACTATGCTCTGTGGCCATACCTTTTGCAGTTTGCAGTTTGACAGCAAAACTAACCCAGATTTCTTTTCTCTGCTTCACATTCACCACAGATATTAGCAACCTCAGCATACTTTTTTTTCTTTTTATATCAAATTGAGAACTTTGATTTTTTCACTTAAAGGTAGCACTTAAAGGATTCTCTCTGGCATGTCTAAATAACCAACATCACTCCACTTACGGTTTGGGGCCATTATTGAGTAAAATAAGGGTGACTTGGTCACAAGCTCTGTGACATCTCAACAGTCATTGTGGTAACCGAGTGACAAATGGGTGAGATGTGCAGGACTAAGTTCGATTCACATTTCTGGGCAGGAGGAAGCAGGATGGTGTGAGATTCCAATCCTAC…	2521	Bos taurus
BTAY_ZNF280AY_on_AC234146.6	CACCCTAACTATGCACTATGCTCTGTGGCCATACCTTTTGCAGTTTGCAGTTTGACAGCAAAACTAACCCAGATTTCTTTTCTCTGCTTCACATTCACCACAGATATTAGCAACCTCAGCATACTTTTTTTTCTTTTTATATCAAATTGAGAACTTTGATCTTTTCACTTAAAGGTAGCACTTAAAGGATTCTCTCTGGCATGTCTAAATAACCAACATCACTCCACTTACGGTTTGGGGCCATTATTGAGTAAAATAAGGGTGACTTGGTCACAAGCTCTGTGACATCTCAACAGTCATTGTGGTAACCGAGTGACAAATGGGTGAGATGTGCAGGACTAAGTTCGATTCACATTTCTGGGCAGGAGGAAACAGGATGGTGTGAGATTCCAATCCTAC…	2521	Bos taurus
BTAY_ZNF280AY_on_AC232932.3	CACCCTAACTATGCACTATGCTCTGTGGCCATACCTTTTGCAGTTTGCAGTTTGACAGCAAAACTAACCCAGATTTCTTTTCTCTGCTTCACATTCACCACAGATATTAGCAACCTCAGCATACTTTTTTTTCTTTTTATATCAAATTGAGAACTTTGATCTTTTCACTTAAAGGTAGCACTTAAAGGATTCTCTCTGGCATGTCTAAATAACCAACATCACTCCACTTACGGTTTGGGGCCATTATTGAGTAAAATAAGGGTGACTTGGTCACAAGCTCTGTGACATCTCAACAGTCATTGTGGTAACCGAGTGACAAATGGGTGAGATGTGCAGGACTAAGTTCGATTCACATTTCTGGGCAGGAGGAAACAGGATGGTGTGAGATTCCAATCCTAC…	2521	Bos taurus
BTAY_ZNF280AY_on_AC232928.3	CACCCTAACTATGCACTATGCTCTGTGGCCATACCTTTTGCAGTTTGCAGTTTGACAGCAAAACTAACCCAGATTTCTTTTCTCTGCTTCACATTCACCACAGATATTAGCAACCTCAGCATACTTTTTTTTCTTTTTATATCAAATTGAGAACTTTGATCTTTTCACTTAAAGGTAGCACTTAAAGGATTCTCTCTGGCATGTCTAAATAACCAACATCACTCCACTTACGGTTTGGGGCCATTATTGAGTAAAATAAGGGTGACTTGGTCACAAGCTCTGTGACATCTCAACAGTCATTGTGGTAACCGAGTGACAAATGGGTGAGATGTGCAGGACTAAGTTCGATTCACATTTCTGGGCAGGAGGAAGCAGGATGGTGTGAGATTCCAATCCTAC…	2521	Bos taurus
BTAY_ZNF280AY_on_AC232758.3	CACCCTAACTATGCACTATGCTCTGTGGCCATACCTTTTGCAGTTTGCAGTTTGACAGCAAAACTAACCCAGATTTCTTTTCTCTGCTTCACATTCACCACAGATATTAGCAACCTCAGCATACTTTTTTTTCTTTTTATATCAAATTGAGAACTTTGATCTTTTCACTTAAAGGTAGCACTTAAAGGATTCTCTCTGGCATGTCTAAATAACCAACATCACTCCACTTACGGTTTGGGGCCATTATTGGGTAAAATAAGGGTGACTTGGTCACAAGCTCTGTGACATCTCAACAGTCATTGTGGTAACCGAGTGACAAATGGGTGAGATGTGCAGGACTAAGTTCGATTCACATTTCTGGGCAGGAGGAAGCAGGATGGTGTGAGATTCCAATCCTAC…	2521	Bos taurus
BTAY_ZNF280AY_on_AC232757.2	CACCCTAACTATGCACTATGCTCTGTGGCCATACCTTTTGCAGTTTGCAGTTTGACAGCAAAACTAACCCAGATTTCTTTTCTCTGCTTCACATTCACCACAGATATTAGCAACCTCAGCATACTTTTTTTTCTTTTTATATCAAATTGAGAACTTTGATCTTTTCACTTAAAGGTAGCACTTAAAGGATTCTCTCTGGCATGTCTAAATAACCAACATCACTCCACTTACGGTTTGGGGCCATTATTGAGTAAAATAAGGGTGACTTGGTCACAAGCTCTGTGACATCTCAACAGTCATTGTGGTAACCGAGTGACAAATGGGTGAGATGTGCAGGACTAAGTTCGATTCACATTTCTGGGCAGGAGGAAGCAGGATGGTGTGAGATTCCAATCCTAC…	2521	Bos taurus
BTAY_ZNF280AY_on_AC231395.2	CACCCTAACTATGCACTATGCTCTGTGGCCATACCTTTTGCAGTTTGCAGTTTGACAGCAAAACTAACCCAGATTTCTTTTCTCTGCTTCACATTCACCACAGATATTAGCAACCTCAGCATACTTTTTTTTCTTTTTATATCAAATTGAGAACTTTGATCTTTTCACTTAAAGGTAGCACTTAAAGGATTCTCTCTGGCATGTCTAAATAACCAACATCACTCCACTTACGGTTTGGGGCCATTATTGAGTAAAATAAGGGTGACTTGGTCACAAGCTCTGTGACATCTCAACAGTCATTGTGGTAACCGAGTGACAAATGGGTGAGATGTGCAGGACTAAGTTCGATTCACATTTCTGGGCAGGAGGAAGCAGGATGGTGTGAGATTCCAATCCTAC…	2521	Bos taurus
BTAY_ZNF280AY_on_AC229869.3	CACCCTAACTATGCACTATGCTCTGTGGCCATACCTTTTGCAGTTTGCAGTTTGACAGCAAAACTAACCCAGATTTCTTTTCTCTGCTTCACATTCACCACAGATATTAGCAACCTCAGCATACTTTTTTTTCTTTTTATATCAAATTGAGAACTTTGATCTTTTCACTTAAAGGTAGCACTTAAAGGATTCTCTCTGGCATGTCTAAATAACCAACATCACTCCACTTACGGTTTGGGGCCATTATTGAGTAAAATAAGGGTGACTTGGTCACAAGCTCTGTGACATCTCAACAGTCATTGTGGTAACCGAGTGACAAATGGGTGAGATGTGCAGGACTAAGTTCGATTCACATTTCTGGGCAGGAGGAAACAGGATGGTGTGAGATTCCAATCCTAC…	2521	Bos taurus
BTAY_ZNF280AY_on_AC225840.5	CACCCTAACTATGCACTATGCTCTGTGGCCATACCTTTTGCAGTTTGCAGTTTGACAGCAAAACTAACCCAGATTTCTTTTCTCTGCTTCACATTCACCACAGATATTAGCAACCTCAGCATACTTTTTTTTCTTTTTATATCAAATTGAGAACTTTGATCTTTTCACTTAAAGGTAGCACTTAAAGGATTCTCTCTGGCATGTCTAAATAACCAACATCACTCCACTTACGGTTTGGGGCCATTATTGAGTAAAATAAGGGTGACTTGGTCACAAGCTCTGTGACATCTCAACAGTCATTGTGGTAACCGAGTGACAAATGGGTGAGATGTGCAGGACTAAGTTCGATTCACATTTCTGGGCAGGAGGAAGCAGGATGGTGTGAGATTCCAATCCTAC…	2521	Bos taurus
BTAY_ZNF280AY_on_AC225843.2	CACCCTAACTATGCACTATGCTCTGTGGCCATACCTTTTGCAGTTTGCAGTTTGACAGCAAAACTAACCCAGATTTCTTTTCTCTGCTTCACATTCACCACAGATATTAGCAACCTCAGCATACTTTTTTTTCTTTTTATATCAAATTGAGAACTTTGATCTTTTCACTTAAAGGTAGCACTTAAAGGATTCTCTCTGGCATGTCTAAATAACCAACATCACTCCACTTACGGTTTGGGGCCATTATTGGGTAAAATAAGGGTGACTTGGTCACAAGCTCTGTGACATCTCAACAGTCATTGTGGTAACCGAGTGACAAATGGGTGAGATGTGCAGGACTAAGTTCGATTCACATTTCTGGGCAGGAGGAAGCAGGATGGTGTGAGATTCCAATCCTAC…	2521	Bos taurus
BTAY_ZNF280AY_on_AC213711.3	CACCCTAACTATGCACTATGCTCTGTGGCCATACCTTTTGCAGTTTGCAGTTTGACAGCAAAACTAACCCAGATTTCTTTTCTCTGCTTCACATTCACCACAGATATTAGCAACCTCAGCATACTTTTTTTTCTTTTTATATCAAATTGAGAACTTTGATCTTTTCACTTAAAGGTAGCACTTAAAGGATTCTCTCTGGCATGTCTAAATAACCAACATCACTCCACTTACGGTTTGGGGCCATTATTGAGTAAAATAAGGGTGACTTGGTCACAAGCTCTGTGACATCTCAACAGTCATTGTGGTAACCGAGTGACAAATGGGTGAGATGTGCAGGACTAAGTTCGATTCACATTTCTGGGCAGGAGGAAGCAGGATGGTGTGAGATTCCAATCCTAC…	2521	Bos taurus
BTAY_ZNF280AY_on_AC213538.3	CACCCTAACTATGCACTATGCTCTGTGGCCATACCTTTTGCAGTTTGCAGTTTGACAGCAAAACTAACCCAGATTTCTTTTCTCTGCTTCACATTCACCACAGATATTAGCAACCTCAGCATACTTTTTTTTCTTTTTATATCAAATTGAGAACTTTGATCTTTTCACTTAAAGGTAGCACTTAAAGGATTCTCTCTGGCATGTCTAAATAACCAACATCACTCCACTTACGGTTTGGGGCCATTATTGAGTAAAATAAGGGTGACTTGGTCACAAGCTCTGTGACATCTCAACAGTCATTGTGGTAACCGAGTGACAAATGGGTGAGATGTGCAGGACTAAGTTCGATTCACATTTCTGGGCAGGAGGAAGCAGGATGGTGTGAGATTCCAATCCTAC…	2521	Bos taurus
BTAY_ZNF280AY_on_AC213441.3	CACCCTAACTATGCACTATGCTCTGTGGCCATACCTTTTGCAGTTTGCAGTTTGACAGCAAAACTAACCCAGATTTCTTTTCTCTGCTTCACATTCACCACAGATATTAGCAACCTCAGCATACTTTTTTTTCTTTTTATATCAAATTGAGAACTTTGATCTTTTCACTTAAAGGTAGCACTTAAAGGATTCTCTCTGGCATGTCTAAATAACCAACATCACTCCACTTACGGTTTGGGGCCATTATTGAGTAAAATAAGGGTGACTTGGTCACAAGCTCTGTGACATCTCAACAGTCATTGTGGTAACCGAGTGACAAATGGGTGAGATGTGCAGGACTAAGTTCGATTCACATTTCTGGGCAGGAGGAAGCAGGATGGTGTGAGATTCCAATCCTAC…	2521	Bos taurus
BTAY_ZNF280AY_on_AC234573.3	CACCCTAACTATGCACTATGCTCTGTGGCCATACCTTTTGCAGTTTGCAGTTTGACAGCAAAACTAACCCAGATTTCTTTTCTCTGCTTCACATTCACCACAGATATTAGCAACCTCAGCATACTTTTTTTTCTTTTTATATCAAATTGAGAACTTTGATCTTTTCACTTAAAGGTAGCACTTAAAGGATTCTCTCTGGCATGTCTAAATAACCAACATCACTCCACTTACGGTTTGGGGCCATTATTGAGTAAAATAAGGGTGACTTGGTCACAAGCTCTGTGACATCTCAACAGTCATTGTGGTAACCGAGTGACAAATGGGTGAGATGTGCAGGACTAAGTTCGATTCACATTTCTGGGCAGGAGGAAGCAGGATGGTGTGAGATTCCAATCCTAC…	2521	Bos taurus
BTAY_ZNF280AY_on_AC234092.5	CACCCTAACTATGCACTATGCTCTGTGGCCATACCTTTTGCAGTTTGCAGTTTGACAGCAAAACTAACCCAGATTTCTTTTCTCTGCTTCACATTCACCACAGATATTAGCAACCTCAGCATACTTTTTTTTCTTTTTATATCAAATTGAGAACTTTGATCTTTTCACTTAAAGGTAGCACTTAAAGGATTCTCTCTGGCATGTCTAAATAACCAACATCACTCCACTTACGGTTTGGGGCCATTATTGAGTAAAATAAGGGTGACTTGGTCACAAGCTCTGTGACATCTCAACAGTCATTGTGGTAACCGAGTGACAAATGGGTGAGATGTGCAGGACTAAGTTCGATTCACATTTCTGGGCAGGAGGAAACAGGATGGTGTGAGATTCCAATCCTAC…	2521	Bos taurus
BTAY_ZNF280AY_on_AC233687.4	CACCCTAACTATGCACTATGCTCTGTGGCCATACCTTTTGCAGTTTGCAGTTTGACAGCAAAACTAACCCAGATTTCTTTTCTCTGCTTCACATTCACCACAGATATTAGCAACCTCAGCATACTTTTTTTTCTTTTTATATCAAATTGAGAACTTTGATCTTTTCACTTAAAGGTAGCACTTAAAGGATTCTCTCTGGCATGTCTAAATAACCAACATCACTCCACTTACGGTTTGGGGCCATTATTGAGTAAAATAAGGGTGACTTGGTCACAAGCTCTGTGACATCTCAACAGTCATTGTGGTAACCGAGTGACAAATGGGTGAGATGTGCAGGACTAAGTTCGATTCACATTTCTGGGCAGGAGGAAGCAGGATGGTGTGAGATTCCAATCCTAC…	2521	Bos taurus
BTAY_ZNF280AY_on_AC233223.5	CACCCTAACTATGCACTATGCTCTGTGGCCATACCTTTTGCAGTTTGCAGTTTGACAGCAAAACTAACCCAGATTTCTTTTCTCTGCTTCACATTCACCACAGATATTAGCAACCTCAGCATACTTTTTTTTCTTTTTATATCAAATTGAGAACTTTGATCTTTTCACTTAAAGGTAGCACTTAAAGGATTCTCTCTGGCATGTCTAAATAACCAACATCACTCCACTTACGGTTTGGGGCCATTATTGAGTAAAATAAGGGTGACTTGGTCACAAGCTCTGTGACATCTCAACAGTCATTGTGGTAACCGAGTGACAAATGGGTGAGATGTGCAGGACTAAGTTCGATTCACATTTCTGGGCAGGAGGAAGCAGGATGGTGTGAGATTCCAATCCTAC…	2521	Bos taurus
BTAY_ZNF280AY_on_AC213392.6	CACCCTAACTATGCACTATGCTCTGTGGCCATACCTTTTGCAGTTTGCAGTTTGACAGCAAAACTAACCCAGATTTCTTTTCTCTGCTTCACATTCACCACAGATATTAGCAACCTCAGCATACTTTTTTTTCTTTTTATATCAAATTGAGAACTTTGATCTTTTCACTTAAAGGTAGCACTTAAAGGATTCTCTCTGGCATGTCTAAATAACCAACATCACTCCACTTACGGTTTGGGGCCATTATTGAGTAAAATAAGGGTGACTTGGTCACAAGCTCTGTGACATCTCAACAGTCATTGTGGTAACCGAGTGACAAATGGGTGAGATGTGCAGGACTAAGTTCGATTCACATTTCTGGGCAGGAGGAAACAGGATGGTGTGAGATTCCAATCCTAC…	2521	Bos taurus
BTAY_ZNF280AY_on_AC232983.2	CACCCTAACTATGCACTATGCTCTGTGGCCATACCTTTTGCAGTTTGCAGTTTGACAGCAAAACTAACCCAGATTTCTTTTCTCTGCTTCACATTCACCACAGATATTAGCAACCTCAGCATACTTTTTTTTCTTTTTATATCAAATTGAGAACTTTGATCTTTTCACTTAAAGGTAGCACTTAAAGGATTCTCTCTGGCATGTCTAAATAACCAACATCACTCCACTTACGGTTTGGGGCCATTATTGAGTAAAATAAGGGTGACTTGGTCACAAGCTCTGTGACATCTCAACAGTCATTGTGGTAACCGAGTGACAAATGGGTGAGATGTGCAGGACTAAGTTCGATTCACATTTCTGGGCAGGAGGAAACAGGATGGTGTGAGATTCCAATCCTAC…	2521	Bos taurus
BTAY_ZNF280AY_on_AC215667.6	CACCCTAACTATGCACTATGCTCTGTGGCCATACCTTTTGCAGTTTGCAGTTTGACAGCAAAACTAACCCAGATTTCTTTTCTCTGCTTCACATTCACCACAGATATTAGCAACCTCAGCATACTTTTTTTTCTTTTTATATCAAATTGAGAACTTTGATCTTTTCACTTAAAGGTAGCACTTAAAGGATTCTCTCTGGCATGTCTAAATAACCAACATCACTCCACTTACGGTTTGGGGCCATTATTGAGTAAAATAAGGGTGACTTGGTCACAAGCTCTGTGACATCTCAACAGTCATTGTGGTAACCGAGTGACAAATGGGTGAGATGTGCAGGACTAAGTTCGATTCACATTTCTGGGCAGGAGGAAACAGGATGGTGTGAGATTCCAATCCTAC…	2521	Bos taurus
BTAY_ZNF280AY_on_AC232284.3	CACCCTAACTATGCACTATGCTCTGTGGCCATACCTTTTGCAGTTTGCAGTTTGACAGCAAAACTAACCCAGATTTCTTTTCTCTGCTTCACATTCACCACAGATATTAGCAACCTCAGCATACTTTTTTTTCTTTTTATATCAAATTGAGAACTTTGATCTTTTCACTTAAAGGTAGCACTTAAAGGATTCTCTCTGGCATGTCTAAATAACCAACATCACTCCACTTACGGTTTGGGGCCATTATTGAGTAAAATAAGGGTGACTTGGTCACAAGCTCTGTGACATCTCAACAGTCATTGTGGTAACCGAGTGACAAATGGGTGAGATGTGCAGGACTAAGTTCGATTCACATTTCTGGGCAGGAGGAAGCAGGATGGTGTGAGATTCCAATCCTAC…	2521	Bos taurus
BTAY_ZNF280AY_on_AC225934.6	CACCCTAACTATGCACTATGCTCTGTGGCCATACCTTTTGCAGTTTGCAGTTTGACAGCAAAACTAACCCAGATTTCTTTTCTCTGCTTCACATTCACCACAGATATTAGCAACCTCAGCATACTTTTTTTTCTTTTTATATCAAATTGAGAACTTTGATCTTTTCACTTAAAGGTAGCACTTAAAGGATTCTCTCTGGCATGTCTAAATAACCAACATCACTCCACTTACGGTTTGGGGCCATTATTGAGTAAAATAAGGGTGACTTGGTCACAAGCTCTGTGACATCTCAACAGTCATTGTGGTAACCGAGTGACAAATGGGTGAGATGTGCAGGACTAAGTTCGATTCACATTTCTGGGCAGGAGGAAGCAGGATGGTGTGAGATTCCAATCCTAC…	2521	Bos taurus
BTAY_ZNF280AY_on_AC213443.3	CACCCTAACTATGCACTATGCTCTGTGGCCATACCTTTTGCAGTTTGCAGTTTGACAGCAAAACTAACCCAGATTTCTTTTCTCTGCTTCACATTCACCACAGATATTAGCAACCTCAGCATACTTTTTTTTCTTTTTATATCAAATTGAGAACTTTGATCTTTTCACTTAAAGGTAGCACTTAAAGGATTCTCTCTGGCATGTCTAAATAACCAACATCACTCCACTTACGGTTTGGGGCCATTATTGAGTAAAATAAGGGTGACTTGGTCACAAGCTCTGTGACATCTCAACAGTCATTGTGGTAACCGAGTGACAAATGGGTGAGATGTGCAGGACTAAGTTCGATTCACATTTCTGGGCAGGAGGAAGCAGGATGGTGTGAGATTCCAATCCTAC…	2521	Bos taurus
BTAY_ZNF280AY_on_AC217070.3	CACCCTAACTATGCACTATGCTCTGTGGCCATACCTTTTGCAGTTTGCAGTTTGACAGCAAAACTAACCCAGATTTCTTTTCTCTGCTTCACATTCACCACAGATATTAGCAACCTCAGCATACTTTTTTTTCTTTTTATATCAAATTGAGAACTTTGATCTTTTCACTTAAAGGTAGCACTTAAAGGATTCTCTCTGGCATGTCTAAATAACCAACATCACTCCACTTACGGTTTGGGGCCATTATTGAGTAAAATAAGGGTGACTTGGTCACAAGCTCTGTGACATCTCAACAGTCATTGTGGTAACCGAGTGACAAATGGGTGAGATGTGCAGGACTAAGTTCGATTCACATTTCTGGGCAGGAGGAAACAGGATGGTGTGAGATTCCAATCCTAC…	2521	Bos taurus
BTAY_ZNF280AY_on_AC213707.3	CACCCTAACTATGCACTATGCTCTGTGGCCATACCTTTTGCAGTTTGCAGTTTGACAGCAAAACTAACCCAGATTTCTTTTCTCTGCTTCACATTCACCACAGATATTAGCAACCTCAGCATACTTTTTTTTCTTTTTATATCAAATTGAGAACTTTGATCTTTTCACTTAAAGGTAGCACTTAAAGGATTCTCTCTGGCATGTCTAAATAACCAACATCACTCCACTTACGGTTTGGGGCCATTATTGAGTAAAATAAGGGTGACTTGGTCACAAGCTCTGTGACATCTCAACAGTCATTGTGGTAACCGAGTGACAAATGGGTGAGATGTGCAGGACTAAGTTCGATTCACATTTCTGGGCAGGAGGAAACAGGATGGTGTGAGATTCCAATCCTAC…	2521	Bos taurus
BTAY_ZNF280AY_on_AC213393.6	CACCCTAACTATGCACTATGCTCTGTGGCCATACCTTTTGCAGTTTGCAGTTTGACAGCAAAACTAACCCAGATTTCTTTTCTCTGCTTCACATTCACCACAGATATTAGCAACCTCAGCATACTTTTTTTTCTTTTTATATCAAATTGAGAACTTTGATCTTTTCACTTAAAGGTAGCACTTAAAGGATTCTCTCTGGCATGTCTAAATAACCAACATCACTCCACTTACGGTTTGGGGCCATTATTGAGTAAAATAAGGGTGACTTGGTCACAAGCTCTGTGACATCTCAACAGTCATTGTGGTAACCGAGTGACAAATGGGTGAGATGTGCAGGACTAAGTTCGATTCACATTTCTGGGCAGGAGGAAACAGGATGGTGTGAGATTCCAATCCTAC…	2521	Bos taurus
BTAY_ZNF280AY_on_AC213445.4	CACCCTAACTATGCACTATGCTCTGTGGCCATACCTTTTGCAGTTTGCAGTTTGACAGCAAAACTAACCCAGATTTCTTTTCTCTGCTTCACATTCACCACAGATATTAGCAACCTCAGCATACTTTTTTTTCTTTTTATATCAAATTGAGAACTTTGATCTTTTCACTTAAAGGTAGCACTTAAAGGATTCTCTCTGGCATGTCTAAATAACCAACATCACTCCACTTACGGTTTGGGGCCATTATTGAGTAAAATAAGGGTGACTTGGTCACAAGCTCTGTGACATCTCAACAGTCATTGTGGTAACCGAGTGACAAATGGGTGAGATGTGCAGGACTAAGTTCGATTCACATTTCTGGGCAGGAGGAATCAGGATGGTGTGAGATTCCAATCCTAC…	2521	Bos taurus
BTAY_ZNF280AY_on_AC233552.3	CACCCTAACTATGCACTATGCTCTGTGGCCATACCTTTTGCAGTTTGCAGTTTGACAGCAAAACTAACCCAGATTTCTTTTCTCTGCATCACATTCACCACAGATATTAGCAACCTCAGCATACTTTTTTTTCTTTTTATATCAAATTGAGAACTTTGATCTTTTCACTTAAAGGTAGCACTTAAAGGATTCTCTCTGGCATGTCTAAATAACCAACATCACTCCACTTACGGTTTGGGGCCATTATTGAGTAAAATAAGGGTGACTTGGTCACAAGCTCTGTGACATCTCAACAGTCATTGTGGTAACCGAGTGACAAATGGGTGAGATGTGCAGGACTAAGTTCGATTCACATTTCTGGGCAGGAGGAAACAGGATGGTGTGAGATTCTAATCCTAC…	2521	Bos taurus
BTAY_ZNF280AY_on_AC233217.7	CACCCTAACTATGCACTATGCTCTGTGGCCATACCTTTTGCAGTTTGCAGTTTGACAGCAAAACTAACCCAGATTTCTTTTCTCTGCTTCACATTCACCACAGATATTAGCAACCTCAGCATACTTTTTTTTCTTTTTATATCAAATTGAGAACTTTGATCTTTTCACTTAAAGGTAGCACTTAAAGGATTCTCTCTGGCATGTCTAAATAACCAACATCACTCCACTTACGGTTTGGGGCCATTATTGAGTAAAATAAGGGTGACTTGGTCACAAGCTCTGTGACATCTCAACAGTCATTGTGGTAACCGAGTGACAAATGGGTGAGATGTGCAGGACTAAGTTCGATTCACATTTCTGGGCAGGAGGAAACAGGATGGTGTGAGATTCCAATCCTAC…	2521	Bos taurus
BTAY_ZNF280AY_on_AC232939.3	CACCCTAACTATGCACTATGCTCTGTGGCCATACCTTTTGCAGTTTGCAGTTTGACAGCAAAACTAACCCAGATTTCTTTTCTCTGCTTCACATTCACCACAGATATTAGCAACCTCAGCATACTTTTTTTTCTTTTTATATCAAATTGAGAACTTTGATCTTTTCACTTAAAGGTAGCACTTAAAGGATTCTCTCTGGCATGTCTAAATAACCAACATCACTCCACTTACGGTTTGGGGCCATTATTGAGTAAAATAAGGGTGACTTGGTCACAAGCTCTGTGACATCTCAACAGTCATTGTGGTAACCGAGTGACAAATGGGTGAGATGTGCAGGACTAAGTTCGATTCACATTTCTGGGCAGGAGGAAGCAGGATGGTGTGAGATTCCAATCCTAC…	2522	Bos taurus
BTAY_ZNF280AY_on_AC232283.4	CACCCTAACTATGCACTATGCTCTGTGGCCATACCTTTTGCAGTTTGCAGTTTGACAGCAAAACTAACCCAGATTTCTTTTCTCTGCTTCACATTCACCACAGATATTAGCAACCTCAGCATACTTTTTTTTTCTTTTTATATCAAATTGAGAACTTTGATCTTTTCACTTAAAGGTAGCACTTAAAGGATTCTCTCTGGCATGTCTAAATAACCAACATCACTCCACTTACGGTTTGGGGCCATTATTGAGTAAAATAAGGGTGACTTGGTCACAAGCTCTGTGACATCTCAACAGTCATTGTGGTAACCGAGTGACAAATGGGTGAGATGTGCAGGACTAAGTTCGATTCACATTTCTGGGCAGGAGGAAGCAGGATGGTGTGAGATTCCAATCCTA…	2522	Bos taurus
BTAY_ZNF280AY_on_AC231446.2	CACCCTAACTATGCACTATGCTCTGTGGCCATACCTTTTGCAGTTTGCAGTTTGACAGCAAAACTAACCCAGATTTCTTTTCTCTGCTTCACATTCACCACAGATATTAGCAACCTCAGCATACTTTTTTTTCTTTTTATATCAAATTGAGAACTTTGATTTTTTCACTTAAAGGTAGCACTTAAAGGATTCTCTCTGGCATGTCTAAATAACCAACATCACTCCACTTACGGTTTGGGGCCATTATTGAGTAAAATAAGGATGACTTGGTCACAAGCTCTGTGACATCTCAACAGTCATTGTGGTAACCGAGTGACAAATGGGTGAGATGTGCAGGACTAAGTTCGATTCACATTTCTGGGCAGGAGGAAGCAGGATGGTGTGAGATTCCAATCCTAC…	2521	Bos taurus
BTAY_ZNF280AY_on_AC226192.6	CACCCTAACTATGCACTATGCTCTGTGGCCATACCTTTTGCAGTTTGCAGTTTGACAGCAAAACTAACCCAGATTTCTTTTCTCTGCTTCACATTCACCACAGATATTAGCAACCTCAGCATACTTTTTTTTCTTTTTATATCAAATTGAGAACTTTGATCTTTTCACTTAAAGGTAGCACTTAAAGGATTCTCTCTGGCATGTCTAAATAACCAACATCACTCCACTTACGGTTTGGGGCCATTATTGAGTAAAATAAGGGTGACTTGGTCACAAGCTCTGTGACATCTCAACAGTCATTGTGGTAACCGAGTGACAAATGGGTGAGATGTGCAGGACTAAGTTCGATTCACATTTCTGGGCAGGAGGAAGCAGGATGGTGTGAGATTCCAATCCTAC…	2521	Bos taurus
BTAY_ZNF280AY_on_AC226430.3	CACCCTAACTATGCACTATGCTCTGTGGCCATACCTTTTGCAGTTTGCAGTTTGACAGCAAAACTAACCCAGATTTCTTTTCTCTGCTTCACATTCACCACAGATATTAGCAACCTCAGCATACTTTTTTTTCTTTTTATATCAAATTGAGAACTTTGATCTTTTCACTTAAAGGTAGCACTTAAAGGATTCTCTCTGGCATGTCTAAATAACCAACATCACTCCACTTACGGTTTGGGGCCATTATTGAGTAAAATAAGGGTGACTTGGTCACAAGCTCTGTGACATCTCAACAGTCATTGTGGTAACCGAGTGACAAATGGGTGAGATGTGCAGGACTAAGTTCGATTCACATTTCTGGGCAGGAGGAAACAGGATGGTGTGAGATTCCAATCCTAC…	2521	Bos taurus
BTAY_ZNF280AY_on_AC229799.4	CACCCTAACTATGCACTATGCTCTGTGGCCATACCTTTTGCAGTTTGCAGTTTGACAGCAAAACTAACCCAGATTTCTTTTCTCTGCTTCACATTCACCACAGATATTAGCAACCTCAGCATACTTTTTTTTCTTTTTATATCAAATTGAGAACTTTGATCTTTTCACTTAAAGGTAGCACTTAAAGGATTCTCTCTGGCATGTCTAAATAACCAACATCACTCCACTTACGGTTTGGGGCCATTATTGAGTAAAATAAGGGTGACTTGGTCACAAGCTCTGTGACATCTCAACAGTCATTGTGGTAACCGAGTGACAAATGGGTGAGATGTGCAGGACTAAGTTCGATTCACATTTCTGGGCAGGAGGAAGCAGGATGGTGTGAGATTCCAATCCTAC…	2522	Bos taurus
BTAY_ZNF280AY_on_AC226099.3	CACCCTAACTATGCACTATGCTCTGTGGCCATACCTTTTGCAGTTTGCAGTTTGACAGCAAAACTAACCCAGATTTCTTTTCTCTGCATCACATTCACCACAGATATTAGCAACCTCAGCATACTTTTTTTTCTTTTTATATCAAATTGAGAACTTTGATCTTTTCACTTAAAGGTAGCACTTAAAGGATTCTCTCTGGCATGTCTAAATAACCAACATCACTCCACTTACGGTTTGGGGCCATTATTGAGTAAAATAAGGGTGACTTGGTCACAAGCTCTGTGACATCTCAACAGTCATTGTGGTAACCGAGTGACAAATGGGTGAGATGTGCAGGACTAAGTTCGATTCACATTTCTGGGCAGGAGGAAACAGGATGGTGTGAGATTCTAATCCTAC…	2521	Bos taurus
BTAY_ZNF280AY_on_AC226424.2	CACCCTAACTATGCACTATGCTCTGTGGCCATACCTTTTGCAGTTTGCAGTTTGACAGCAAAACTAACCCAGATTTCTTTTCTCTGCTTCACATTCACCACAGATATTAGCAACCTCAGCATACTTTTTTTTCTTTTTATATCAAATTGAGAACTTTGATCTTTTCACTTAAAGGTAGCACTTAAAGGATTCTCTCTGGCATGTCTAAATAACCAACATCACTCCACTTACGGTTTGGGGCCATTATTGAGTAAAATAAGGGTGACTTGGTCACAAGCTCTGTGACATCTCAACAGTCATTGTGGTAACCGAGTGACAAATGGGTGAGATGTGCAGGACTAAGTTCGATTCACATTTCTGGGCAGGAGGAAGCAGGATGGTGTGAGATTCCAATCCTAC…	2521	Bos taurus
BTAY_ZNF280AY_on_AC225838.2	CACCCTAACTATGCACTATGCTCTGTGGCCATACCTTTTGCAGTTTGCAGTTTGACAGCAAAACTAACCCAGATTTCTTTTCTCTGCTTCACATTCACCACAGATATTAGCAACCTCAGCATACTTTTTTTTCTTTTTATATCAAATTGAGAACTTTGATCTTTTCACTTAAAGGTAGCACTTAAAGGATTCTCTCTGGCATGTCTAAATAACCAACATCACTCCACTTACGGTTTGGGGCCATTATTGAGTAAAATAAGGGTGACTTGGTCACAAGCTCTGTGACATCTCAACAGTCATTGTGGTAACCGAGTGACAAATGGGTGAGATGTGCAGGACTAAGTTCGATTCACATTTCTGGGCAGGAGGAAACAGGATGGTGTGAGATTCCAATCCTAC…	2521	Bos taurus
BTAY_ZNF280AY_on_AC216909.7	CACCCTAACTATGCACTATGCTCTGTGGCCATACCTTTTGCAGTTTGCAGTTTGACAGCAAAACTAACCCAGATTTCTTTTCTCTGCTTCACATTCACCACAGATATTAGCAACCTCAGCATACTTTTTTTTTCTTTTTATATCAAATTGAGAACTTTGATCTTTTCACTTAAAGGTAGCACTTAAAGGATTCTCTCTGGCATGTCTAAATAACCAACATCACTCCACTTACGGTTTGGGGCCATTATTGAGTAAAATAAGGGTGACTTGGTCACAAGCTCTGTGACATCTCAACAGTCATTGTGGTAACCGAGTGACAAATGGGTGAGATGTGCAGGACTAAGTTCGATTCACATTTCTGGGCAGGAGGAAGCAGGATGGTGTGAGATTCCAATCCTA…	2522	Bos taurus
BTAY_ZNF280AY_on_AC169344.5	CACCCTAACTATGCACTATGCTCTGTGGCCATACCTTTTGCAGTTTGCAGTTTGACAGCAAAACTAACCCAGATTTCTTTTCTCTGCTTCACATTCACCACAGATATTAGCAACCTAAGCATACTTTTTTTTCTTTTTATATCAAATTGAGAACTTTGATCTTTTCACTTAAAGGTAGCACTTAAAGGATTCTCTCTGGCATGTCTAAATAACCAACATCACTCCACTTACGGTTTGGGGCCATTATTGAGTAAAATAAGGGTGACTTGGTCACAAGCTCTGTGACATCTCAACAGTCATTGTGGTAACCGAGTGACAAATGGGTGAGATGTGCAGGACTAAGTTCGATTCACATTTCTGGGCAGGAGGAAGCAGGATGGTGTGAGATTCCAATCCTAC…	2522	Bos taurus
BTAY_ZNF280AY_on_AC216720.4	CACCCTAACTATGCACTATGCTCTGTGGCCATACCTTTTGCAGTTTGCAGTTTGACAGCAAAACTAACCCAGATTTCTTTTCTCTGCATCACATTCACCACAGATATTAGCAACCTCAGCATACTTTTTTTTCTTTTTATATCAAATTGAGAACTTTGATCTTTTCACTTAAAGGTAGCACTTAAAGGATTCTCTCTGGCATGTCTAAATAACCAACATCACTCCACTTACGGTTTGGGGCCATTATTGAGTAAAATAAGGGTGACTTGGTCACAAGCTCTGTGACATCTCAACAGTCATTGTGGTAACCGAGTGACAAATGGGTGAGATGTGCAGGACTAAGTTCGATTCACATTTCTGGGCAGGAGGAAACAGGATGGTGTGAGATTCTAATCCTAC…	2521	Bos taurus
BTAY_ZNF280AY_on_AC161642.6	CACCCTAACTATGCACTATGCTCTGTGGCCATACCTTTTGCAGTTTGCAGTTTGACAGCAAAACTAACCCAGATTTCTTTTCTCTGCTTCACATTCACCACAGATATTAGCAACCTAAGCATACTTTTTTTTCTTTTTATATCAAATTGAGAACTTTGATCTTTTCACTTAAAGGTAGCACTTAAAGGATTCTCTCTGGCATGTCTAAATAACCAACATCACTCCACTTACGGTTTGGGGCCATTATTGAGTAAAATAAGGGTGACTTGGTCACAAGCTCTGTGACATCTCAACAGTCATTGTGGTAACCGAGTGACAAATGGGTGAGATGTGCAGGACTAAGTTCGATTCACATTTCTGGGCAGGAGGAAGCAGGATGGTGTGAGATTCCAATCCTAC…	2522	Bos taurus
BTAY_ZNF280AY_on_AC157133.3	CACCCTAACTATGCACTATGCTCTGTGGCCATACCTTTTGCAGTTTGCAGTTTGACAGCAAAACTAACCCAGATTTCTTTTCTCTGCATCACATTCACCACAGATATTAGCAACCTCAGCATACTTTTTTTTCTTTTTATATCAAATTGAGAACTTTGATCTTTTCACTTAAAGGTAGCACTTAAAGGATTCTCTCTGGCATGTCTAAATAACCAACATCACTCCACTTACGGTTTGGGGCCATTATTGAGTAAAATAAGGGTGACTTGGTCACAAGCTCTGTGACATCTCAACAGTCATTGTGGTAACCGAGTGACAAATGGGTGAGATGTGCAGGACTAAGTTCGATTCACATTTCTGGGCAGGAGGAAACAGGATGGTGTGAGATTCTAATCCTAC…	2521	Bos taurus
BTAY_ZNF280AY_on_AC213448.3	CACCCTAACTATGCACTATGCTCTGTGGCCATACCTTTTGCAGTTTGCAGTTTGACAGCAAAACTAACCCAGATTTCTTTTCTCTGCTTCACATTCACCACAGATATTAGCAACCTCAGCATACTTTTTTTTTCTTTTTATATCAAATTGAGAACTTTGATCTTTTCACTTAAAGGTAGCACTTAAAGGATTCTCTCTGGCATGTCTAAATAACCAACATCACTCCACTTACGGTTTGGGGCCATTATTGAGTAAAATAAGGGTGACTTGGTCACAAGCTCTGTGACATCTCAACAGTCATTGTGGTAACCGAGTGACAAATGGGTGAGATGTGCAGGACTAAGTTCGATTCACATTTCTGGGCAGGAGGAAGCAGGATGGTGTGAGATTCCAATCCTA…	2522	Bos taurus
BTAY_ZNF280AY_on_AC226433.5	CACCCTAACTATGCACTATGCTCTGTGGCCATACCTTTTGCAGTTTGCAGTTTGACAGCAAAACTAACCCAGATTTCTTTTCTCTGCTTCACATTCACCACAGATATTAGCAACCTCAGCATACTTTTTTTTCTTTTTATATCAAATTGAGAACTTTGATCTTTTCACTTAAAGGTAGCACTTAAAGGATTCTCTCTGGCATGTCTAAATAACCAACATCACTCCACTTACGGTTTGGGGCCATTATTGAGTAAAATAAGGGTGACTTGGTCACAAGCTCTGTGACATCTCAACAGTCATTGTGGTAACCGAGTGACAAATGGGTGAGATGTGCAGGACTAAGTTCGATTCACATTTCTGGGCAGGAGGAAGCAGGATGGTGTGAGATTCCAATCCTAC…	2521	Bos taurus
BTAY_ZNF280AY_on_AC213449.3	CACCCTAACTATGCACTATGCTCTGTGGCCATACCTTTTGCAGTTTGCAGTTTGACAGCAAAACTAACCCAGATTTCTTTTCTCTGCTTCACATTCACCACAGATATTAGCAACCTCAGCATACTTTTTTTTCTTTTTATATCAAATTGAGAACTTTGATCTTTTCACTTAAAGGTAGCACTTAAAGGATTCTCTCTGGCATGTCTAAATAACCAACATCACTCCACTTACGGTTTGGGGCCATTATTGAGTAAAATAAGGGTGACTTGGTCACAAGCTCTGTGACATCTCAACAGTCATTGTGGTAACCGAGTGACAAATGGGTGAGATGTGCAGGACTAAGTTCGATTCACATTTCTGGGCAGGAGGAAACAGGATGGTGTGAGATTCCAATCCTAC…	2521	Bos taurus
BTAY_ZNF280AY_on_AC213715.2	CACCCTAACTATGCACTATGCTCTGTGGCCATACCTTTTGCAGTTTGCAGTTTGACAGCAAAACTAACCCAGATTTCTTTTCTCTGCTTCACATTCACCACAGATATTAGCAACCTCAGCATACTTTTTTTTTCTTTTTATATCAAATTGAGAACTTTGATCTTTTCACTTAAAGGTAGCACTTAAAGGATTCTCTCTGGCATGTCTAAATAACCAACATCACTCCACTTACGGTTTGGGGCCATTATTGAGTAAAATAAGGGTGACTTGGTCACAAGCTCTGTGACATCTCAACAGTCATTGTGGTAACCGAGTGACAAATGGGTGAGATGTGCAGGACTAAGTTCGATTCACATTTCTGGGCAGGAGGAAGCAGGATGGTGTGAGATTCCAATCCTA…	2522	Bos taurus
BTAY_ZNF280AY_on_AC226193.7	CACCCTAACTATGCACTATGCTCTGTGGCCATACCTTTTGCAGTTTGCAGTTTGACAGCAAAACTAACCCAGATTTCTTTTCTCTGCTTCACATTCACCACAGATATTAGCAACCTCAGCATACTTTTTTTTCTTTTTATATCAAATTGAGAACTTTGATCTTTTCACTTAAAGGTAGCACTTAAAGGATTCTCTCTGGCATGTCTAAATAACCAACATCACTCCACTTATGGTTTGGGGCCATTATTGAGTAAAATAAGGGTGACTTGGTCACAAGCTCTGTGACATCTCAACAGTCATTGTGGTAACCGAGTGACAAATGGGTGAGATGTGCAGGACTAAGTTCGATTCACATTTCTGGGCAGGAGGAAGCAGGATGGTGTGAGATTCCAATCCTAC…	2520	Bos taurus
BTAY_ZNF280AY_on_AC226427.2	CACCCTAACTATGCACTATGCTCTGTGGCCATACCTTTTGCAGTTTGCAGTTTGACAGCAAAACTAACCCAGATTTCTTTTCTCTGCTTCACATTCACCACAGATATTAGCAACCTCAGCATACTTTTTTTTCTTTTTATATCAAATTGAGAACTTTGATCTTTTCACTTAAAGGTAGCACTTAAAGGATTCTCTCTGGCATGTCTAAATAACCAACATCACTCCACTTATGGTTTGGGGCCATTATTGAGTAAAATAAGGGTGACTTGGTCACAAGCTCTGTGACATCTCAACAGTCATTGTGGTAACCGAGTGACAAATGGGTGAGATGTGCAGGACTAAGTTCGATTCACATTTCTGGGCAGGAGGAAGCAGGATGGTGTGAGATTCCAATCCTAC…	2520	Bos taurus
BTAY_ZNF280AY_on_AC217148.4	CACCCTAACTATGCACTATGCTCTGTGGCCATACCTTTTGCAGTTTGCAGTTTGACAGCAAAACTAACCCAGATTTCTTTTCTCTGCTTCACATTCACCACAGATATTAGCAACCTCAGCATACTTTTTTTTCTTTTTATATCAAATTGAGAACTTTGATCTTTTCACTTAAAGGTAGCACTTAAAGGATTCTCTCTGGCATGTCTAAATAACCAACATCACTCCACTTATGGTTTGGGGCCATTATTGAGTAAAATAAGGGTGACTTGGTCACAAGCTCTGTGACATCTCAACAGTCATTGTGGTAACCGAGTGACAAATGGGTGAGATGTGCAGGACTAAGTTCGATTCACATTTCTGGGCAGGAGGAAGCAGGATGGTGTGAGATTCCAATCCTAC…	2520	Bos taurus
BTAY_ZNF280AY_on_AC216718.3	CACCCTAACTATGCACTATGCTCTGTGGCCATACCTTTTGCAGTTTGCAGTTTGACAGCAAAACTAACCCAGATTTCTTTTCTCTGCTTCACATTCACCACAGATATTAGCAACCTCAGCATACTTTTTTTTCTTTTTATATCAAATTGAGAACTTTGATCTTTTCACTTAAAGGTAGCACTTAAAGGATTCTCTCTGGCATGTCTAAATAACCAACATCACTCCACTTATGGTTTGGGGCCATTATTGAGTAAAATAAGGGTGACTTGGTCACAAGCTCTGTGACATCTCAACAGTCATTGTGGTAACCGAGTGACAAATGGGTGAGATGTGCAGGACTAAGTTCGATTCACATTTCTGGGCAGGAGGAAGCAGGATGGTGTGAGATTCCAATCCTAC…	2520	Bos taurus
BTAY_ZNF280AY_on_AC234909.2	CACCCTAACTATGCACTATGCTCTGTGGCCATACCTTTTGCAGTTTGCAGTTTGACAGCAAAACTAACCCAGATTTCTTTTCTCTGCTTCACATTCACCACAGATATTAGCAACCTCAGCATACTTTTTTTTCTTTTTATATCAAATTGAGAACTTTGATCTTTTCACTTAAAGGTAGCACTTAAAGGATTCTCTCTGGCATGTCTAAATAACCAACATCACTCCACTTACGGTTTGGGGCCATTATTGAGTAAAATAAGGGTGACTTGGTCACAAGCTCTGTGACATCTCAACAGTCATTGTGGTAACCGAGTGACAAATGGGTGAGATGTGCAGGACTAAGTTCGATTCACATTTCTGGGCAGGAGGAAGCAGGATGGTGTGAGATTCCAATCCTAC…	2522	Bos taurus
BTAY_ZNF280AY_on_AC234951.1	CACCCTAACTATGCACTATGCTCTGTGGCCATACCTTTTGCAGTTTGCAGTTTGACAGCAAAACTAACCCAGATTTCTTTTCTCTGCTTCACATTCACCACAGATATTAGCAACCTCAGCATACTTTTTTTTCTTTTTATATCAAATTGAGAACTTTGATCTTTTCACTTAAAGGTAGCACTTAAAGGATTCTCTCTGGCATGTCTAAATAACCAACATCACTCCACTTACGGTTTGGGGCCATTATTGAGTAAAATAAGGGTGACTTGGTCACAAGCTCTGTGACATCTCAACAGTCATTGTGGTAACCGAGTGACAAATGGGTGAGATGTGCAGGACTAAGTTCGATTCACATTTCTGGGCAGGAGGAAGCAGGATGGTGTGAGATTCCAATCCTAC…	2522	Bos taurus
BTAY_ZNF280AY_on_AC233175.2	CACCCTAACTATGCACTATGCTCTGTGGCCATACCTTTTGCAGTTTGCAGTTTGACAGCAAAACTAACCCAGATTTCTTTTCTCTGCTTCACATTCACCACAGATATTAGCAACCTCAGCATACTTTTTTTTCTTTTTATATCAAATTGAGAACTTTGATCTTTTCACTTAAAGGTAGCACTTAAAGGATTCTCTCTGGCATGTCTAAATAACCAACATCACTCCACTTACGGTTTGGGGCCATTATTGAGTAAAATAAGGGTGACTTGGTCACAAGCTCTGTGACATCTCAACAGTCATTGTGGTAACCGAGTGACAAATGGGTGAGATGTGCAGGACTAAGTTCGATTCACATTTCTGGGCAGGAGGAAGCAGGATGGTGTGAGATTCCAATCCTAC…	2521	Bos taurus
BTAY_ZNF280AY_on_AC232760.4	CACCCTAACTATGCACTATGCTCTGTGGCCATACCTTTTGCAGTTTGCAGTTTGACAGCAAAACTAACCCAGATTTCTTTTCTCTGCTTCACATTCACCACAGATATTAGCAACCTCAGCATACTTTTTTTTCTTTTTATATCAAATTGAGAACTTTGATCTTTTCACTTAAAGGTAGCACTTAAAGGATTCTCTCTGGCATGTCTAAATAACCAACATCACTCCACTTACGGTTTGGGGCCATTATTGAGTAAAATAAGGGTGACTTGGTCACAAGCTCTGTGACATCTCAACAGTCATTGTGGTAACCGAGTGACAAATGGGTGAGATGTGCAGGACTAAGTTCGATTCACATTTCTGGGCAGGAGGAAGCAGGATGGTGTGAGATTCCAATCCTAC…	2521	Bos taurus
BTAY_ZNF280AY_on_AC216714.5	CACCCTAACTATGCACTATGCTCTGTGGCCATACCTTTTGCAGTTTGCAGTTTGACAGCAAAACTAACCCAGATTTCTTTTCTCTGCTTCACATTCACCACAGATATTAGCAACCTCAGCATACTTTTTTTTCTTTTTATATCAAATTGAGAACTTTGATCTTTTCACTTAAAGGTAGCACTTAAAGGATTCTCTCTGGCATGTCTAAATAACCAACATCACTCCACTTACGGTTTGGGGCCATTATTGAGTAAAATAAGGGTGACTTGGTCACAAGCTCTGTGACATCTCAACAGTCATTGTGGTAACCGAGTGACAAATGGGTGAGATGTGCAGGACTAAGTTCGATTCACATTTCTGGGCAGGAGGAAACAGGATGGTGTGAGATTCCAATCCTAC…	2521	Bos taurus
BTAY_ZNF280AY_on_AC232997.3	CACCCTAACTATGCACTATGCTCTGTGGCCATACCTTTTGCAGTTTGCAGTTTGACAGCAAAACTAACCCAGATTTCTTTTCTCTGCTTCACATTCACCACAGATATTAGCAACCTCAGCATACTTTTTTTTCTTTTTATATCAAATTGAGAACTTTGATCTTTTCACTTAAAGGTAGCACTTAAAGGATTCTCTCTGGCATGTCTAAATAACCAACATCACTCCACTTACGGTTTGGGGCCATTATTGAGTAAAATAAGGGTGACTTGGTCACAAGCTCTGTGACATCTCAACAGTCATTGTGGTAACCGAGTGACAAATGGGTGAGATGTGCAGGACTAAGTTCGATTCACATTTCTGGGCAGGAGGAAGCAGGATGGTGTGAGATTCCAATCCTAC…	2521	Bos taurus
BTAY_ZNF280AY_on_AC232286.3	CACCCTAACTATGCACTATGCTCTGTGGCCATACCTTTTGCAGTTTGCAGTTTGACAGCAAAACTAACCCAGATTTCTTTTCTCTGCTTCACATTCACCACAGATATTAGCAACCTCAGCATACTTTTTTTTCTTTTTATATCAAATTGAGAACTTTGATCTTTTCACTTAAAGGTAGCACTTAAAGGATTCTCTCTGGCATGTCTAAATAACCAACATCACTCCACTTACGGTTTGGGGCCATTATTGAGTAAAATAAGGGTGACTTGGTCACAAGCTCTGTGACATCTCAACAGTCATTGTGGTAACCGAGTGACAAATGGGTGAGATGTGCAGGACTAAGTTCGATTCACATTTCTGGGCAGGAGGAAGCAGGATGGTGTGAGATTCCAATCCTAC…	2521	Bos taurus
BTAY_ZNF280AY_on_AC232994.4	CACCCTAACTATGCACTATGCTCTGTGGCCATACCTTTTGCAGTTTGCAGTTTGACAGCAAAACTAACCCAGATTTCTTTTCTCTGCTTCACATTCACCACAGATATTAGCAACCTCAGCATACTTTTTTTTCTTTTTATATCAAATTGAGAACTTTGATCTTTTCACTTAAAGGTAGCACTTAAAGGATTCTCTCTGGCATGTCTAAATAACCAACATCACTCCACTTATGGTTTGGGGCCATTATTGAGTAAAATAAGGGTGACTTGGTCACAAGCTCTGTGACATCTCAACAGTCATTGTGGTAACCGAGTGACAAATGGGTGAGATGTGCAGGACTAAGTTCGATTCACATTTCTGGGCAGGAGGAAGCAGGATGGTGTGAGATTCCAATCCTAC…	2520	Bos taurus
BTAY_ZNF280AY_on_AC231447.2	CACCCTAACTATGCACTATGCTCTGTGGCCATACCTTTTGCAGTTTGCAGTTTGACAGCAAAACTAACCCAGATTTCTTTTCTCTGCTTCACATTCACCACAGATATTAGCAACCTCAGCATACTTTTTTTTCTTTTTATATCAAATTGAGAACTTTGATCTTTTCACTTAAAGGTAGCACTTAAAGGATTCTCTCTGGCATGTCTAAATAACCAACATCACTCCACTTATGGTTTGGGGCCATTATTGAGTAAAATAAGGGTGACTTGGTCACAAGCTCTGTGACATCTCAACAGTCATTGTGGTAACCGAGTGACAAATGGGTGAGATGTGCAGGACTAAGTTCGATTCACATTTCTGGGCAGGAGGAAGCAGGATGGTGTGAGATTCCAATCCTAC…	2520	Bos taurus
BTAY_ZNF280AY_on_AC229803.4	CACCCTAACTATGCACTATGCTCTGTGGCCATACCTTTTGCAGTTTGCAGTTTGACAGCAAAACTAACCCAGATTTCTTTTCTCTGCTTCACATTCACCACAGATATTAGCAACCTCAGCATACTTTTTTTTCTTTTTATATCAAATTGAGAACTTTGATCTTTTCACTTAAAGGTAGCACTTAAAGGATTCTCTCTGGCATGTCTAAATAACCAACATCACTCCACTTATGGTTTGGGGCCATTATTGAGTAAAATAAGGGTGACTTGGTCACAAGCTCTGTGACATCTCAACAGTCATTGTGGTAACCGAGTGACAAATGGGTGAGATGTGCAGGACTAAGTTCGATTCACATTTCTGGGCAGGAGGAAGCAGGATGGTGTGAGATTCCAATCCTAC…	2520	Bos taurus
BTAY_ZNF280AY_on_AC177810.4	CACCCTAACTATGCACTATGCTCTGTGGCCATACCTTTTGCAGTTTGCAGTTTGACAGCAAAACTAACCCAGATTTCTTTTCTCTGCTTCACATTCACCACAGATATTAGCAACCTCAGCATACTTTTTTTTCTTTTTATATCAAATTGAGAACTTTGATCTTTTCACTTAAAGGTAGCACTTAAAGGATTCTCTCTGGCATGTCTAAATAACCAACATCACTCCACTTATGGTTTGGGGCCATTATTGAGTAAAATAAGGGTGACTTGGTCACAAGCTCTGTGACATCTCAACAGTCATTGTGGTAACCGAGTGACAAATGGGTGAGATGTGCAGGACTAAGTTCGATTCACATTTCTGGGCAGGAGGAAGCAGGATGGTGTGAGATTCCAATCCTAC…	2520	Bos taurus
BTAY_ZNF280AY_on_AC225841.2	CACCCTAACTATGCACTATGCTCTGTGGCCATACCTTTTGCAGTTTGCAGTTTGACAGCAAAACTAACCCAGATTTCTTTTCTCTGCTTCACATTCACCACAGATATTAGCAACCTCAGCATACTTTTTTTTCTTTTTATATCAAATTGAGAACTTTGATCTTTTCACTTAAAGGTAGCACTTAAAGGATTCTCTCTGGCATGTCTAAATAACCAACATCACTCCACTTATGGTTTGGGGCCATTATTGAGTAAAATAAGGGTGACTTGGTCACAAGCTCTGTGACATCTCAACAGTCATTGTGGTAACCGAGTGACAAATGGGTGAGATGTGCAGGACTAAGTTCGATTCACATTTCTGGGCAGGAGGAAGCAGGATGGTGTGAGATTCCAATCCTAC…	2520	Bos taurus
BTAY_ZNF280AY_on_AC232982.2	CACCCTAACTATGCACTATGCTCTGTGGCCATACCTTTTGCAGTTTGCAGTTTGACAGCAAAACTAACCCAGATTTCTTTTCTCTGCTTCACATTCACCACAGATATTAGCAACCTCAGCATACTTTTTTTTCTTTTTATATCAAATTGAGAACTTTGATCTTTTCACTTAAAGGTAGCACTTAAAGGATTCTCTCTGGCATGTCTAAATAACCAACATCACTCCACTTACGGTTTGGGGCCATTATTGAGTAAAATAAGGGTGACTTGGTCACAAGCTCTGTGACATCTCAACAGTCATTGTGGTAACCGAGTGACAAATGGGTGAGATGTGCAGGACTAAGTTCGATTCACATTTCTGGGCAGGAGGAAGCAGGATGGTGTGAGATTCCAATCCTAC…	2522	Bos taurus
BTAY_ZNF280AY_on_AC165011.4	CACCCTAACTATGCACTATGCTCTGTGGCCATACCTTTTGCAGTTTGCAGTTTGACAGCAAAACTAACCCAGATTTCTTTTCTCTGCTTCACATTCACCACAGATATTAGCAACCTCAGCATACTTTTTTTTCTTTTTATATCAAATTGAGAACTTTGATCTTTTCACTTAAAGGTAGCACTTAAAGGATTCTCTCTGGCATGTCTAAATAACCAACATCACTCCACTTACGGTTTGGGGCCATTATTGAGTAAAATAAGGGTGACTTGGTCACAAGCTCTGTGACATCTCAACAGTCATTGTGGTAACCGAGTGACAAATGGGTGAGATGTGCAGGACTAAGTTCGATTCACATTTCTGGGCAGGAGGAAGCAGGATGGTGTGAGATTCCAATCCTAC…	2522	Bos taurus
BTAY_ZNF280AY_on_AC216832.3	CACCCTAACTATGCACTATGCTCTGTGGCCATACCTTTTGCAGTTTGCAGTTTGACAGCAAAACTAACCCAGATTTCTTTTCTCTGCTTCACATTCACCACAGATATTAGCAACCTCAGCATACTTTTTTTTCTTTTTATATCAAATTGAGAACTTTGATCTTTTCACTTAAAGGTAGCACTTAAAGGATTCTCTCTGGCATGTCTAAATAACCAACATCACTCCACTTACGGTTTGGGGCCATTATTGAGTAAAATAAGGGTGACTTGGTCACAAGCTCTGTGACATCTCAACAGTCATTGTGGTAACCGAGTGACAAATGGGTGAGATGTGCAGGACTAAGTTCGATTCACATTTCTGGGCAGGAGGAAGCAGGATGGTGTGAGATTCCAATCCTAC…	2522	Bos taurus
BTAY_ZNF280AY_on_AC213450.5	CACCCTAACTATGCACTATGCTCTGTGGCCATACCTTTTGCAGTTTGCAGTTTGACAGCAAAACTAACCCAGATTTCTTTTCTCTGCTTCACATTCACCACAGATATTAGCAACCTCAGCATACTTTTTTTTCTTTTTATATCAAATTGAGAACTTTGATCTTTTCACTTAAAGGTAGCACTTAAAGGATTCTCTCTGGCATGTCTAAATAACCAACATCACTCCACTTACGGTTTGGGGCCATTATTGAGTAAAATAAGGGTGACTTGGTCACAAGCTCTGTGACATCTCAACAGTCATTGTGGTAACCGAGTGACAAATGGGTGAGATGTGCAGGACTAAGTTCGATTCACATTTCTGGGCAGGAGGAAACAGGATGGTGTGAGATTCCAATCCTAC…	2521	Bos taurus
BTAY_ZNF280AY_on_AC214856.2	CACCCTAACTATGCACTATGCTCTGTGGCCATACCTTTTGCAGTTTGCAGTTTGACAGCAAAACTAACCCAGATTTCTTTTCTCTGCTTCACATTCACCACAGATATTAGCAACCTCAGCATACTTTTTTTTCTTTTTATATCAAATTGAGAACTTTGATCTTTTCACTTAAAGGTAGCACTTAAAGGATTCTCTCTGGCATGTCTAAATAACCAACATCACTCCACTTACGGTTTGGGGCCATTATTGAGTAAAATAAGGGTGACTTGGTCACAAGCTCTGTGACATCTCAACAGTCATTGTGGTAACCGAGTGACAAATGGGTGAGATGTGCAGGACTAAGTTCGATTCACATTTCTGGGCAGGAGGAAGCAGGATGGTGTGAGATTCCAATCCTAC…	2522	Bos taurus
BTAY_ZNF280AY_on_AC237568.2	CACCCTAACTATGCACTATGCTCTGTGGCCATACCTTTTGCAGTTTGCAGTTTGACAGCAAAACTAACCCAGATTTCTTTTCTCTGCTTCACATTCACCACAGATATTAGCAACCTCAACATACATTTTTTTTCTTTTTATATCAGATTGAGAACTTTGATCTTTTCACTTAAAGGTAGCACTTAAAGGATTCTCTCTGGCATATCTAAATAACCAACATCACTCCACTTACGGTTTGGGGCCATTATTGAGTAAAATAAGGGTGACTTGGTCACAAGCTCTGTGACATCTCAACAGTCATTGTGGTAACCGAGTGACAAATGGGTGAGATGTGCAGGACTAAGTTCGATTCACATTTCTGGGCAGGAGGAAGCAGGATGGTGTGAGATTCCAATCCTA…	2523	Bos taurus
BTAY_ZNF280AY_on_AC237567.2	CACCCTAACTATGCACTATGCTCTGTGGCCATACCTTTTGCAGTTTGCAGTTTGACAGCAAAACTAACCCAGATTTCTTTTCTCTGCTTCACATTCACCACAGATATTAGCAACCTCAACATACATTTTTTTTCTTTTTATATCAGATTGAGAACTTTGATCTTTTCACTTAAAGGTAGCACTTAAAGGATTCTCTCTGGCATATCTAAATAACCAACATCACTCCACTTACGGTTTGGGGCCATTATTGAGTAAAATAAGGGTGACTTGGTCACAAGCTCTGTGACATCTCAACAGTCATTGTGGTAACCGAGTGACAAATGGGTGAGATGTGCAGGACTAAGTTCGATTCACATTTCTGGGCAGGAGGAAGCAGGATGGTGTGAGATTCCAATCCTA…	2523	Bos taurus
BTAY_ZNF280AY_on_AC231867.4	CACCCTAACTATGCACTATGCTCTGTGGCCATACCTTTTGCAGTTTGCAGTTTGACAGCAAAACTAACCCAGATTTCTTTTCTCTGCTTCACATTCACCACAGATATTAGCAACCTCAACATACATTTTTTTTCTTTTTATATCAGATTGAGAACTTTGATCTTTTCACTTAAAGGTAGCACTTAAAGGATTCTCTCTGGCATATCTAAATAACCAACATCACTCCACTTACGGTTTGGGGCCATTATTGAGTAAAATAAGGGTGACTTGGTCACAAGCTCTGTGACATCTCAACAGTCATTGTGGTAACCGAGTGACAAATGGGTGAGATGTGCAGGACTAAGTTCGATTCACATTTCTGGGCAGGAGGAAGCAGGATGGTGTGAGATTCCAATCCTA…	2523	Bos taurus
BTAY_ZNF280AY_on_AC226022.3	CACCCTAACTATGCACTATGCTCTGTGGCCATACCTTTTGCAGTTTGCAGTTTGACAGCAAAACTAACCCAGATTTCTTTTCTCTGCTTCACATTCACCACAGATATTAGCAACCTCAACATACATTTTTTTTCTTTTTATATCAGATTGAGAACTTTGATCTTTTCACTTAAAGGTAGCACTTAAAGGATTCTCTCTGGCATATCTAAATAACCAACATCACTCCACTTACGGTTTGGGGCCATTATTGAGTAAAATAAGGGTGACTTGGTCACAAGCTCTGTGACATCTCAACAGTCATTGTGGTAACCGAGTGACAAATGGGTGAGATGTGCAGGACTAAGTTCGATTCACATTTCTGGGCAGGAGGAAGCAGGATGGTGTGAGATTCCAATCCTA…	2523	Bos taurus
BTAY_ZNF280AY_on_AC216980.3	CACCCTAACTATGCACTATGCTCTGTGGCCATACCTTTTGCAGTTTGCAGTTTGACAGCAAAACTAACCCAGATTTCTTTTCTCTGCTTCACATTCACCACAGATATTAGCAACCTCAACATACATTTTTTTTCTTTTTATATCAGATTGAGAACTTTGATCTTTTCACTTAAAGGTAGCACTTAAAGGATTCTCTCTGGCATATCTAAATAACCAACATCACTCCACTTACGGTTTGGGGCCATTATTGAGTAAAATAAGGGTGACTTGGTCACAAGCTCTGTGACATCTCAACAGTCATTGTGGTAACCGAGTGACAAATGGGTGAGATGTGCAGGACTAAGTTCGATTCACATTTCTGGGCAGGAGGAAGCAGGATGGTGTGAGATTCCAATCCTA…	2523	Bos taurus
BTAY_ZNF280AY_on_AC213442.3	CACCCTAACTATGCACTATGCTCTGTGGCCATACCTTTTGCAGTTTGCAGTTTGACAGCAAAACTAACCCAGATTTCTTTTCTCTGCTTCACATTCACCACAGATATTAGCAACCTCAACATACATTTTTTTTCTTTTTATATCAGATTGAGAACTTTGATCTTTTCACTTAAAGGTAGCACTTAAAGGATTCTCTCTGGCATATCTAAATAACCAACATCACTCCACTTACGGTTTGGGGCCATTATTGAGTAAAATAAGGGTGACTTGGTCACAAGCTCTGTGACATCTCAACAGTCATTGTGGTAACCGAGTGACAAATGGGTGAGATGTGCAGGACTAAGTTCGATTCACATTTCTGGGCAGGAGGAAGCAGGATGGTGTGAGATTCCAATCCTA…	2523	Bos taurus
BTAY_ZNF280AY_on_AC233222.5	CACCCTAACTATGCACTATGCTCTGTGGCCATACCTTTTGCAGTTTGCAGTTTGACAGCAAAACTAACCCAGATTTCTTTTCTCTGCTTCACATTCACCACAGATATTAGCAACCTCAGCATACTTTTTTTTCTTTTTATATCAAATTGAGAACTTTGATCTTTTCACTTAAAGGTAGCACTTAAAGGATTCTCTCTGGCATGTCTAAATAACCAACATCACTCCACTTACGGTTTGGGGCCATTATTGAGTAAAATAAGGGTGACTTGGTCACAAGCTCTGTGACATCTCAACAGTCATTGTGGTAACCGAGTGACAAATGGGTGAGATGTGCAGGACTAAGTTCGATTCACATTTCTGGGCAGGAGGAAGCAGGATGGTGTGAGATTCCAATCCTAC…	2522	Bos taurus
BTAY_ZNF280AY_on_AC175544.5	CACCCTAACTATGCACTATGCTCTGTGGCCATACCTTTTGCAGTTTGCAGTTTGACAGCAAAACTAACCCAGATTTCTTTTCTCTGCTTCACATTCACCACAGATATTAGCAACCTCAACATACATTTTTTTTCTTTTTATATCAGATTGAGAACTTTGATCTTTTCACTTAAAGGTAGCACTTAAAGGATTCTCTCTGGCATATCTAAATAACCAACATCACTCCACTTTCGGTTTGGGGCCATTATTGAGTAAAATAAGGGTGACTTGGTCACAAGCTCTGTGACATCTCAACAGTCATTGTGGTAACCGAGTGACAAATGGGTGAGATGTGCAGGACTAAGTTCGATTCACATTTCTGGGCAGGAGGAAGCAGGATGGTGTGAGATTCCAATCCTA…	2523	Bos taurus
BTAY_ZNF280AY_on_AC169218.5	CACCCTAACTATGCACTATGCTCTGTGGCCATACCTTTTGCAGTTTGCAGTTTGACAGCAAAACTAACCCAGATTTCTTTTCTCTGCTTCACATTCACCACAGATATTAGCAACCTCAACATACATTTTTTTTCTTTTTATATCAGATTGAGAACTTTGATCTTTTCACTTAAAGGTAGCACTTAAAGGATTCTCTCTGGCATATCTAAATAACCAACATCACTCCACTTTCGGTTTGGGGCCATTATTGAGTAAAATAAGGGTGACTTGGTCACAAGCTCTGTGACATCTCAACAGTCATTGTGGTAACCGAGTGACAAATGGGTGAGATGTGCAGGACTAAGTTCGATTCACATTTCTGGGCAGGAGGAAGCAGGATGGTGTGAGATTCCAATCCTA…	2523	Bos taurus
CFA26 ZNF280B	ATGTTATGTGAGGAAGAACAGGTGCCAGAACCACAGCAGAATGTAGAAGATACCAAACAAGTAGATGAAGATGCTGAGCTGATCTTTGTTGGAGTGGAACATGTAAATGACGATGCTGAGCTGATCTTTGTTGGAGTGACTTCAAATTCAAAACCAGTTGTTTCAAACATTTTGAACAGAGTTACCCCAGGTTCATGTTCAAGGAGAAAAAAGTATGGTCACCTCAGAAAAGGTACTACTCACAAATTGCAGCCAGTAAGTTATGTGACCCCTGTATCAGAAGCAGTGACCGACTTGCCAGTTTCTGAATCTGAATCAAGATCAACAGATAGTCCTATTATTATTGAGCCTTTGTCTAAACCTGATTATAAAAATAATTCACCACAAGTCGTGCCTGAT…	1614	Canis familiaris	NM_876283.1
PTR22 ZNF280B	ATGGAACAATCATGTGAGGAAGAGAAAGAGCCTGAACCACAGAAGAACATACAAGAAACCAAACAAGTAGATGACGAAGATGCTGAGCTCATCTTTGTTGGTGTGGAACATGTAAATGAAGATGCTGAGCTAATCTTTGTTGGGGTGACTTCAAATTCAAAACCAGTCGTTTCAAACATTTTGAACAGAGTCACCCCGGGTTCATGGTCAAGGAGAAAAAAGTATGATCACCTTAGAAAAGATACTGCTCGCAAATTGCAGCCTAAAAGTCATGAGACCGTTACATCAGAAGCAGTGACCGTCCTGCCAGCTTCCCAACTTGAATCGAGATCAACAGATAGTCCTATTATTATTGAGCCTTTGTCTAAACCTGATTATAGAAATAGTTCACCACAAGTT…	1629	Pan troglodytes	XM_001148170.1
MMUL10 ZNF280B	ATGGAACAATCATGTGAGGAAGACAAAGAGCCTGAACCACAGAAGAACATAAAAGAAACCAAACAAGTAGATGACGAAGACGCTGAGCTCATCTTTGTTGGTGTGGAACATGTAAATGAAGATGCTGAGCTAATCTTTGTTGGGGTGACTTCAAATTCAAAACCAGTCGTTTCAAACATTTTGAACAGAGTCACCCCGGGTTCATGGTCAAGGAGAAAAAAGTATGGTCACCTTAGAAAAGATACTGCTGACAAATTGCAGCCTACAAGTCATGAGACCCTTACATCAGAAGCAGTGACCGACCTGCCAGCTTCCCATCTTGAATCGAGATCAACAGATAGTCCTATTATTATTGAGCCTTTGTCTAAACCTGATTATAAAAATAGTTCACCACAAGTT…	1629	Macaca mulatta	XM_001091479.1
ECA8 ZNF280B	ATGGAACAACCATGTACGTTATGTAAGGAAGAACAAGAGCCAGAACCACAGAAGAGCATAGAAGAAACCAAACAAGTAGATGATGAAGATGCTGAGCTGATCTTTGTTGGGGTGGAACATGAAGATGCTGAGCTGATCTTTGTTGGGGTGACTTCAAATTCAAAACCAGTCGTTTCAAACATTTTGAACAGAGTCACCCCAGGTTCATGTTCAAGGAGAAAAAAGTATGGTCACCTTAGAAAAGATACTGCTCACAAATTGCAGCCTGTAAGTCATGTGACCCCTACATCAGAAACAGTGACTGTCTTGCCACTTTCAGAATCTGAATCTAGATCAACAGATAGTCCTGTTATTATTGAGCCTTTGTCTAAACCTAATTATAAAAATAATTCACCACAA…	1629	Equus caballus	XM_001493714.2
HSA22 ZNF280B	ATGGAACAATCATGTGAGGAAGAGAAAGAGCCTGAACCACAGAAGAACATACAAGAAACCAAACAAGTAGATGACGAAGATGCTGAGCTCATCTTTGTTGGTGTGGAACATGTAAATGAAGATGCTGAGCTAATCTTTGTTGGGGTGACTTCAAATTCAAAACCAGTCGTTTCAAACATTTTGAACAGAGTCACCCCGGGTTCATGGTCAAGGAGAAAAAAGTATGATCACCTTAGAAAAGATACTGCTCGCAAATTGCAGCCTAAAAGTCATGAGACCGTTACATCAGAAGCAGTGACCGTCCTGCCAGCTTCCCAACTTGAATCGAGATCAACAGATAGTCCTATTATTATTGAGCCTTTGTCTAAACCTGATTATAGAAATAGTTCACCACAAGTT…	1629	Homo sapiens	NM_080764.2
SSC14 ZNF280B_LOC100153096	ATGTTATTTGAGGAAGAACAAGAGCCAGAACTACAGAAAAGCATAGAAGAAACCAAACAAGTAGATGATGAAGATCTGATCTTTGTTGGGATGACCTCAAATTCCAAACCAGTTGTTTCAAACATTTTGAACAGAGTTACCCCAGGTTCATGTTCAAGGAGGAAAAAGTATGGTCAGTTTAGAAGAGATAATGCTCATAAATTTCAACCTATAAGCTGTGTGACACCTTCATCAGAAGCAGTGACTTTCTTGGCAGTTTCTGACTCTGAAACAAGATCAGGAGATAGTCCTATTATTATTGAGCCTTTGTCTAAACCTGATTATAAAAATTATTCACCACAAATTGTGCCTGATAATTCTTCAGAGTTATGTTCTCCTTTGATTACTTTCACAAGTTCA…	2001	Sus scrofa	XM_001925606.1
SSC14 ZNF280B_LOC100152690	ATGGAGCCACCATGTATGTTATTTGAGGAAGAACAAGAGCCAGAACTACAGAAAAGCATAGAAGAAACCAAACAAGTAGATGATGAAGATGCTGAACTAATATTTGTTGGAGTGGAACATGTAAATGAAGATGCTGAGCTGATCTTTGTTGGGATGACCTCAAATTCCAAACCAGTTGTTTCAAACATTTTGAACAGAGTTACCCCAGGTTCATGTTCAAGGAGGAAAAAGTATGGTCAGTTTAGAAGAGATAATGCTCATAAATTTCAACCTATAAGCTGTGTGACACCTTCATCAGAAGCAGTGACTTTCTTGGCAGTTTCTGACTCTGAAACAAGATCAGGAGATAGTCCTATTATTATTGAGCCTTTGTCTAAACCTGATTATAAAAATTATTCA…	1620	Sus scrofa	XM_001925508.1
MMU10 Zfp280b	ATGGAGCAGCCATTCACGGTAGATGATGAAGACGAACAAGATCCAGAACCACAGCCGAGGTCAGGAGAACCCATTCAAGTCCTCGATGACGATGCTGCTGAAGATGCAGAGCTGATCTTCGTAGGGGTGGAGAAGGTAAAGGAAGATGCTGAGCTTATCTTTGTTGGGGTGACTTCAGCTTCCCTGCCAGCCAACTCGAACATTTTGAACAGAGTCACCCCAGGTTCACGGTTAAAAAGAAAGCATGACCGACTTAGAGCAACCACGACTCAGAGGTTGCAGCCCTCACGTCCTGCCGCCCCCACATCAGAGGCCGTGGTTGTCTTGCCAGCATCTCCAGCTGAATCAAGGTCGACGGATAGTCCTATTGCTATTGAGCCTTTGTCCGAGTCTGATTAT…	1602	Mus musculus	NM_177475.3
OARY ZNF280BY	ATGGAACTCCCACGTATGTTACGTGAAGAAGAACAAGAGCCAGAAGTACGGAAAAGGGAGGGAGAGACCAAAGAAGTAGATGATGATGATGATGAAGTGATCTTGGTTGGAGTGGAACATGGAAATGAAGATGCTGACGTGATCTTTGTTGGGATGAGCTCAGCTTCAAAACCAGTCGTTTCAAACATACTGAACAGAGATACCCCAGGTTCTTATTCAAGGAGAAAAAGGTGTGGTCACTTCAGGAGAGGTAACGCTCACAGATTACAGCCTGTTAGTCATGTGACTCCTACATCAGAAGCAAAGACTGTCTTGCCAGTGTCTGACTCTGACTCAAGATCAACAGGTAGTCCTATTATTATTGAATCTCCGTCTCAAGCTGATTATAAAAATCTTTCA…	1632	Ovis aries	U30307.1
RNO20 Zfp280b	ATGGAGCAGCCGTACGTGGTGGACGATGACGAGTCAGACCCAGAACCACAGCCACGCTCCCAAGAACCCATCCAAGTCCTCGATGAGGACGACTCGGAGGACGCCGAGCTGATCTTTGTGGGGGTGGAGAATGTAAAGGAGGACGCCGAGCTCATCTTTGTCGGCGTGACTTCAACCTCACAGCCAGCCAACTCGAACATCTTGAACAGAGTCACCCCGGGTTCACGGTTAAAAAGAAAGCATGACCGACTTAGAGAGACCACTACTCAAAGACTGCAGCCCTCACCTCCGGCCGCCCCCACATCAGAGGCAGCGATCGTCTTGCCGGTGTCTCCAGCGGAGTCAAGATCAACAGACAGTCCTATCATTATCGAGCCTTTGTCCGAGTCTGATTATAAA…	1599	Rattus norvegicus	NM_001106384.1
BTA17 ZNF280B	ATGGAACCACCATGTATGTTATGTGAAGAAAACCAAGAGCCAGAACCACAGAAAAGCGTAGGAGAAACCAAACAAGTAGATGATGAAGATGCTGAACTGATCTTTGTTGGAGTGGAACATGTAAATGAAGATGCTGATCTGATCTTTGTTGGAATGACCTCAAATTCAAAACCAGTCGTTTCAAACATATTGAACAGAGTTACCCCAGGTTCATGTTCAAGGAGAAAAAGGTATGGTCACTTCAGGAAAGATAATGCTCACAAATTACAGCCTGTTAGTCATGTGACTCGTACATCCGAAGCAAAGATTGTCTTGCCAGTTTCTGACTCTGAATCAAGATCAACAGATAGTCCTATTATTATTGAGCCTTTGTCTAAACCTGATTATAAAAATATTTCA…	1635	Bos taurus	NM_001077935.1
BTAY ZNF280BY 1(AC175430)_Type A	ATGGAACCACCATGGATGTCATGTGAAGAAGAACAAGAGCCAGAACCACAGAAAAGCGAGGGAGAAACCAAACTAGTAAATGATGAAGATGCTGAACTCATCTTGGTTGGAGTGGAACATGTACATGAGGATGATGATGTGATCTTTGTTGGGATGACCTCAAATTCAAAACCAGTCATTTCAAACATACTGAACAGAGTTACCCCAGGTTCTTGTTCAAGGAGAAATAGGTATGGTCACTTCAGGAAAGATAATGCTCAGAAATTACAGCCTGTTAGTCATGTGACTCCTACATCAGAAGCAAAGACTGTCTTGCCACTTTCTGTCTCTGAATCAAGATCAACAGATAGTCCTATTATTATTGAGCCTTTGTCCAAAGCGGATTCTAAAAATATTTCA…	1629	Bos taurus
BTAY ZNF280BY 2(AC213441)_Type A	ATGGAACCACCATGGATGTCATGTGAAGAAGAACAAGAGCCAGAACCACAGAAAAGCGAGGGAGAAACCAAACTAGTAAATGATGAAGATGCTGAACTCATCTTGGTTGGAGTGGAACATGTACATGAGGATGATGATGTGATCTTTGTTGGGATGACCTCAAATTCAAAACCAGTCATTTCAAACATACTGAACAGAGTTACCCCAGGTTCTTGTTCAAGGAGAAATAGGTATGGTCACTTCAGGAAAGATAATGCTCAGAAATTACAGCCTGTTAGTCATGTGACTCCTACATCAGAAGCAAAGACTGTCTTGCCACTTTCTGTCTCTGAATCAAGATCAACAGATAGTCCTATTATTATTGAGCCTTTGTCCAAAGCGGATTCTAAAAATATTTCA…	1629	Bos taurus
BTAY ZNF280BY 3(AC213701)_Type A	ATGGAACCACCATGGATGTCATGTGAAGAAGAACAAGAGCCAGAACCACAGAAAAGCGAGGGAGAAACCAAACTAGTAAATGATGAAGATGCTGAACTCATCTTGGTTGGAGTGGAACATGTACATGAGGATGATGATGTGATCTTTGTTGGGATGACCTCAAATTCAAAACCAGTCATTTCAAACATACTGAACAGAGTTACCCCAGGTTCTTGTTCAAGGAGAAATAGGTATGGTCACTTCAGGAAAGATAATGCTCAGAAATTACAGCCTGTTAGTCATGTGACTCCTACATCAGAAGCAAAGACTGTCTTGCCACTTTCTGTCTCTGAATCAAGATCAACAGATAGTCCTATTATTATTGAGCCTTTGTCCAAAGCGGATTCTAAAAATATTTCA…	1629	Bos taurus
BTAY ZNF280BY 4(AC216718)_Type A	ATGGAACCACCATGGATGTCATGTGAAGAAGAACAAGAGCCAGAACCACAGAAAAGCGAGGGAGAAACCAAACTAGTAAATGATGAAGATGCTGAACTCATCTTGGTTGGAGTGGAACATGTACATGAGGATGATGATGTGATCTTTGTTGGGATGACCTCAAATTCAAAACCAGTCATTTCAAACATACTGAACAGAGTTACCCCAGGTTCTTGTTCAAGGAGAAATAGGTATGGTCACTTCAGGAAAGATAATGCTCAGAAATTACAGCCTGTTAGTCATGTGACTCCTACATCAGAAGCAAAGACTGTCTTGCCACTTTCTGTCTCTGAATCAAGATCAACAGATAGTCCTATTATTATTGAGCCTTTGTCCAAAGCGGATTCTAAAAATATTTCA…	1629	Bos taurus
BTAY ZNF280BY 5(AC217148)_Type A	ATGGAACCACCATGGATGTCATGTGAAGAAGAACAAGAGCCAGAACCACAGAAAAGCGAGGGAGAAACCAAACTAGTAAATGATGAAGATGCTGAACTCATCTTGGTTGGAGTGGAACATGTACATGAGGATGATGATGTGATCTTTGTTGGGATGACCTCAAATTCAAAACCAGTCATTTCAAACATACTGAACAGAGTTACCCCAGGTTCTTGTTCAAGGAGAAATAGGTATGGTCACTTCAGGAAAGATAATGCTCAGAAATTACAGCCTGTTAGTCATGTGACTCCTACATCAGAAGCAAAGACTGTCTTGCCACTTTCTGTCTCTGAATCAAGATCAACAGATAGTCCTATTATTATTGAGCCTTTGTCCAAAGCGGATTCTAAAAATATTTCA…	1629	Bos taurus
BTAY ZNF280BY 6(AC213443)_Type A	ATGGAACCACCATGGATGTCATGTGAAGAAGAACAAGAGCCAGAACCACAGAAAAGCGAGGGAGAAACCAAACTAGTAAATGATGAAGATGCTGAACTCATCTTGGTTGGAGTGGAACATGTACATGAGGATGATGATGTGATCTTTGTTGGGATGACCTCAAATTCAAAACCAGTCATTTCAAACATACTGAACAGAGTTACCCCAGGTTCTTGTTCAAGGAGAAATAGGTATGGTCACTTCAGGAAAGATAATGCTCAGAAATTACAGCCTGTTAGTCATGTGACTCCTACATCAGAAGCAAAGACTGTCTTGCCACTTTCTGTCTCTGAATCAAGATCAACAGATAGTCCTGTTATTATTGAGCCTTTGTCCAAAGCGGATTCTAAAAATATTTCA…	1629	Bos taurus
BTAY ZNF280BY 7(AC213716)_Type A	ATGGAACCACCATGGATGTCATGTGAAGAAGAACAAGAGCCAGAACCACAGAAAAGCGAGGGAGAAACCAAACTAGTAAATGATGAAGATGCTGAACTCATCTTGGTTGGAGTGGAACATGTACATGAGGATGATGATGTGATCTTTGTTGGGATGACCTCAAATTCAAAACCAGTCATTTCAAACATACTGAACAGAGTTACCCCAGGTTCTTGTTCAAGGAGAAATAGGTATGGTCACTTCAGGAAAGATAATGCTCAGAAATTACAGCCTGTTAGTCATGTGACTCCTACATCAGAAGCAAAGACTGTCTTGCCACTTTCTGTCTCTGAATCAAGATCAACAGATAGTCCTGTTATTATTGAGCCTTTGTCCAAAGCGGATTCTAAAAATATTTCA…	1629	Bos taurus
BTAY ZNF280BY 8(AC213448)_Type A	ATGGAACCACCATGGATGTCATGTGAAGAAGAACAAGAGCCAGAACCACAGAAAAGCGAGGGAGAAACCAAACTAGTAAATGATGAAGATGCTGAACTCATCTTGGTTGGAGTGGAACATGTACATGAGGATGATGATGTGATCTTTGTTGGGATGACCTCAAATTCAAAACCAGTCATTTCAAACATACTGAACAGAGTTACCCCAGGTTCTTGTTCAAGGAGAAATAGGTATGGTCACTTCAGGAAAGATAATGCTCAGAAATTACAGCCTGTTAGTCATGTGACTCCTACATCAGAAGCAAAGACTGTCTTGCCACTTTCTGTCTCTGAATCAAGATCAACAGATAGTCCTATTATTATTGAGCCTTTGTCCAAAGCGGATTCTAAAAATATTTCA…	1629	Bos taurus
BTAY ZNF280BY 9(AC234573)_Type A	ATGGAACCACCATGGATGTCATGTGAAGAAGAACAAGAGCCAGAACCACAGAAAAGCGAGGGAGAAACCAAACTAGTAAATGATGAAGATGCTGAACTCATCTTGGTTGGAGTGGAACATGTACATGAGGATGATGATGTGATCTTTGTTGGGATGACCTCAAATTCAAAACCAGTCATTTCAAACATACTGAACAGAGTTACCCCAGGTTCTTGTTCAAGGAGAAATAGGTATGGTCACTTCAGGAAAGATAATGCTCAGAAATTACAGCCTGTTAGTCATGTGACTCCTACATCAGAAGCAAAGACTGTCTTGCCACTTTCTGTCTCTGAATCAAGATCAACAGATAGTCCTATTATTATTGAGCCTTTGTCCAAAGCGGATTCTAAAAATATTTCA…	1629	Bos taurus
BTAY ZNF280BY 10(AC165011)_Type A	ATGGAACCACCATGGATGTCATGTGAAGAAGAACAAGAGCCAGAACCACAGAAAAGCGAGGGAGAAACCAAACTAGTAAATGATGAAGATGCTGAACTCATCTTGGTTGGAGTGGAACATGTACATGAGGATGATGATGTGATCTTTGTTGGGATGACCTCAAATTCAAAACCAGTCATTTCAAACATACTGAACAGAGTTACCCCAGGTTCTTGTTCAAGGAGAAATAGGTATGGTCACTTCAGGAAAGATAATGCTCAGAAATTACAGCCTGTTAGTCATGTGACTCCTACATCAGAAGCAAAGACTGTCTTGCCACTTTCTGTCTCTGAATCAAGATCAACAGATAGTCCTATTATTATTGAGCCTTTGTCCAAAGCGGATTCTAAAAATATTTCA…	1629	Bos taurus
BTAY ZNF280BY 11(AC213721)_Type A	ATGGAACCACCATGGATGTCATGTGAAGAAGAACAAGAGCCAGAACCACAGAAAAGCGAGGGAGAAACCAAACTAGTAAATGATGAAGATGCTGAACTCATCTTGGTTGGAGTGGAACATGTACATGAGGATGATGATGTGATCTTTGTTGGGATGACCTCAAATTCAAAACCAGTCATTTCAAACATACTGAACAGAGTTACCCCAGGTTCTTGTTCAAGGAGAAATAGGTATGGTCACTTCAGGAAAGATAATGCTCAGAAATTACAGCCTGTTAGTCATGTGACTCCTACATCAGAAGCAAAGACTGTCTTGCCACTTTCTGTCTCTGAATCAAGATCAACAGATAGTCCTATTATTATTGAGCCTTTGTCCAAAGCGGATTCTAAAAATATTTCA…	1629	Bos taurus
BTAY ZNF280BY 12(AC231395)_Type A	ATGGAACCACCATGGATGTCATGTGAAGAAGAACAAGAGCCAGAACCACAGAAAAGCGAGGGAGAAACCAAACTAGTAAATGATGAAGATGCTGAACTCATCTTGGTTGGAGTGGAACATGTACATGAGGATGATGATGTGATCTTTGTTGGGATGACCTCAAATTCAAAACCAGTCATTTCAAACATACTGAACAGAGTTACCCCAGGTTCTTGTTCAAGGAGAAATAGGTATGGTCACTTCAGGAAAGATAATGCTCAGAAATTACAGCCTGTTAGTCATGTGACTCCTACATCTGAAGCAAAGACTGTCTTGCCACTTTCTGTCTCTGAATCAAGATCAACAGATAGTCCTATTATTATTGAGCCTTTGTCCAAAGCGGATTCTAAAAATATTTCA…	1629	Bos taurus
BTAY ZNF280BY 13(AC213445)_Type A	ATGGAACCACCATGGATGTCATGTGAAGAAGAACAAGAGCCAGAACCACAGAAAAGCGAGGGAGAAACCAAACTAGTAAATGATGAAGATGCTGAACTCATCTTGGTTGGAGTGGAACATGTACATGAGGATGATGATGTGATCTTTGTTGGGATGACCTCAAATTCAAAACCAGTCATTTCAAACATACTGAACAGAGTTACCCCAGGTTCTTGTTCAAGGAGAAATAGGTATGGTCACTTCAGGAAAGATAATGCTCAGAAATTACAGCCTGTTAGTCATGTGACTCCTACATCAGAAGCAAAGACTGTCTTGCCACTTTCTGTCTCTGAATCAAGATCAACAGATAGTCCTATTATTATTGAGCCTTTGTCCAAAGCGGATTCTAAAAATATTTCA…	1629	Bos taurus
BTAY ZNF280BY 14(AC213451)_Type A	ATGGAACCACCATGGATGTCATGTGAAGAAGAACAAGAGCCAGAACCACAGAAAAGCGAGGGAGAAACCAAACTAGTAAATGATGAAGATGCTGAACTCATCTTGGTTGGAGTGGAACATGTACATGAGGATGATGATGTGATCTTTGTTGGGATGACCTCAAATTCAAAACCAGTCATTTCAAACATACTGAACAGAGTTACCCCAGGTTCTTGTTCAAGGAGAAATAGGTATGGTCACTTCAGGAAAGATAATGCTCAGAAATTACAGCCTGTTAGTCATGTGACTCCTACATCAGAAGCAAAGACTGTCTTGCCACTTTCTGTCTCTGAATCAAGATCAACAGATAGTCCTATTATTATTGAGCCTTTGTCCAAAGCGGATTCTAAAAATATTTCA…	1629	Bos taurus
BTAY ZNF280BY 15(AC229803)_Type A	ATGGAACCACCATGGATGTCATGTGAAGAAGAACAAGAGCCAGAACCACAGAAAAGCGAGGGAGAAACCAAACTAGTAAATGATGAAGATGCTGAACTCATCTTGGTTGGAGTGGAACATGTACATGAGGATGATGATGTGATCTTTGTTGGGATGACCTCAAATTCAAAACCAGTCATTTCAAACATACTGAACAGAGTTACCCCAGGTTCTTGTTCAAGGAGAAATAGGTATGGTCACTTCAGGAAAGATAATGCTCAGAAATTACAGCCTGTTAGTCATGTGACTCCTACATCAGAAGCAAAGACTGTCTTGCCACTTTCTGTCTCTGAATCAAGATCAACAGATAGTCCTATCATTATTGAGCCTTTGTCCAAAGCGGATTCTAAAAATATTTCA…	1629	Bos taurus
BTAY ZNF280BY 16(AC226433)_Type A	ATGGAACCACCATGGATGTCATGTGAAGAAGAACAAGAGCCAGAACCACAGAAAAGCGAGGGAGAAACCAAACTAGTAAATGATGAAGATGCTGAACTCATCTTGGTTGGAGTGGAACATGTACATGAGGATGATGATGTGATCTTTGTTGGGATGACCTCAAATTCAAAACCAGTCATTTCAAACATACTGAACAGAGTTACCCCAGGTTCTTGTTCAAGGAGAAATAGGTATGGTCACTTCAGGAAAGATAATGCTCAGAAATTACAGCCTGTTAGTCATGTGACTCCTACATCAGAAGCAAAGACTGTCTTGCCACTTTCTGTCTCTGAATCAAGATCAACAGATAGTCCTATTATTATTGAGCCTTTGTCCAAAGCGGATTCTAAAAATATTTCA…	1629	Bos taurus
BTAY ZNF280BY 17(AC213722)_Type A	ATGGAACCACCATGGATGTCATGTGAAGAAGAACAAGAGCCAGAACCACAGAAAAGCGAGGGAGAAACCAAACTAGTAAATGATGAAGATGCTGAACTCATCTTGGTTGGAGTGGAACATGTACATGAGGATGATGATGTGATCTTTGTTGGGATGACCTCAAATTCAAAACCAGTCATTTCAAACATACTGAACAGAGTTACCCCAGGTTCTTGTTCAAGGAGAAATAGGTATGGTCACTTCAGGAAAGATAATGCTCAGAAATTACAGCCTGTTAGTCATGTGACTCCTACATCAGAAGCAAAGACTGTCTTGCCACTTTCTGTCTCTGAATCAAGATCAACAGATAGTCCTATTATTATTGAGCCTTTGTCCAAAGCGGATTCTAAAAATATTTCA…	1629	Bos taurus
BTAY ZNF280BY 18(AC233798)_Type A	ATGGAACCACCATGGATGTCATGTGAAGAAGAACAAGAGCCAGAACCACAGAAAAGCGAGGGAGAAACCAAACTAGTAAATGATGAAGATGCTGAACTCATCTTGGTTGGAGTGGAACATGTACATGAGGATGATGATGTGATCTTTGTTGGGATGACCTCAAATTCAAAACCAGTCATTTCAAACATACTGAACAGAGTTACCCCAGGTTCTTGTTCAAGGAGAAATAGGTATGGTCACTTCAGGAAAGATAATGCTCAGAAATTACAGCCTGTTAGTCATGTGACTCCTACATCAGAAGCAAAGACTGTCTTGCCACTTTCTGTCTCTGAATCAAGATCAACAGATAGTCCTATTATTATTGAGCCTTTGTCCAAAGCGGATTCTAAAAATATTTCA…	1629	Bos taurus
BTAY ZNF280BY 19(AC231446)_Type A	ATGGAACCACCATGGATGTCATGTGAAGAAGAACAAGAGCCAGAACCACAGAAAAGCGAGGGAGAAACCAAACTAGTAAATGATGAAGATGCTGAACTCATCTTGGTTGGAGTGGAACATGTACATGAGGATGATGATGTGATCTTTGTTGGGATGACCTCAAATTCAAAACCAGTCATTTCAAACATACTGAACAGAGTTACCCCAGGTTCTTGTTCAAGGAGAAATAGGTGTGGTCACTTCAGGAAAGATAATGCTCAGAAATTACAGCCTGTTAGTCATGTGACTCCTACATCAGAAGCAAAGACTGTCTTGCCACTTTCTGTCTCTGAATCAAGATCAACAGATAGTCCTATTATTATTGAGCCTTTGTCCAAAGCGGATTCTAAAAATATTTCA…	1629	Bos taurus
BTAY ZNF280BY 20(AC164336)_Type A	ATGGAACCACCATGGATGTCATGTGAAGAAGAACAAGAGCCAGAACCACAGAAAAGCGAGGGAGAAACCAAACTAGTAAATGATGAAGATGCTGAACTCATCTTGGTTGGAGTGGAACATGTACATGAGGATGATGATGTGATCTTTGTTGGGATGACCTCAAATTCAAAACCAGTCATTTCAAACATACTGAACAGAGTTACCCCAGGTTCTAGTTCAAGGAGAAATAGGTATGGTCACTTCAGGAAAGATAATGCTCAGAAATTACAGCCTGTTAGTCATGTGACTCCTACATCAGAAGCAAAGACTGTCTTGCCACTTTCTGTCTCTGAATCAAGATCAACAGATAGTCCTATTATTATTGAGCCTTTGTCCAAAGCGGATTCTAAAAATATTTCA…	1629	Bos taurus
BTAY ZNF280BY 21(AC213714)_Type A	ATGGAACCACCATGGATGTCATGTGAAGAAGAACAAGAGCCAGAACCACAGAAAAGCGAGGGAGAAACCAAACTAGTAAATGATGAAGATGCTGAACTCATCTTGGTTGGAGTGGAACATGTACATGAGGATGATGATGTGATCTTTGTTGGGATGACCTCAAATTCAAAACCAGTCATTTCAAACATACTGAACAGAGTTACCCCAGGTTCTAGTTCAAGGAGAAATAGGTATGGTCACTTCAGGAAAGATAATGCTCAGAAATTACAGCCTGTTAGTCATGTGACTCCTACATCAGAAGCAAAGACTGTCTTGCCACTTTCTGTCTCTGAATCAAGATCAACAGATAGTCCTATTATTATTGAGCCTTTGTCCAAAGCGGATTCTAAAAATATTTCA…	1629	Bos taurus
BTAY ZNF280BY 22(AC177810)_Type A	ATGGAACCACCATGGATGTCATGTGAAGAAGAACAAGAGCCAGAACCACAGAAAAGCGAGGGAGAAACCAAACTAGTAAATGATGAAGATGCTGAACTCATCTTGGTTGGAGTGGAACATGTACATGAGGATGATGATGTGATCTTTGTTGGGATGACCTCAAATTCAAAACCAGTCATTTCAAACATACTGAACAGAGTTACCCCAGGTTCTAGTTCAAGGAGAAATAGGTATGGTCACTTCAGGAAAGATAATGCTCAGAAATTACAGCCTGTTAGTCATGTGACTCCTACATCAGAAGCAAAGACTGTCTTGCCACTTTCTGTCTCTGAATCAAGATCAACAGATAGTCCTATCATTATTGAGCCTTTGTCCAAAGCGGATTCTAAAAATATTTCA…	1629	Bos taurus
BTAY ZNF280BY 23(AC216983)_Type A	ATGGAACCACCATGGATGTCATGTGAAGAAGAACAAGAGCCAGAACCACAGAAAAGCGAGGGAGAAACCAAACTAGTAAATGATGAAGATGCTGAACTCATCTTGGTTGGAGTGGAACATGTACATGAGGATGATGATGTGATCTTTGTTGGGATGACCTCAAATTCAAAACCAGTCATTTCAAACATACTGAACAGAGTTACCCCAGGTTCTAGTTCAAGGAGAAATAGGTATGGTCACTTCAGGAAAGATAATGCTCAGAAATTACAGCCTGTTAGTCATGTGACTCCTACATCAGAAGCAAAGACTGTCTTGCCACTTTCTGTCTCTGAATCAAGATCAACAGATAGTCCTATTATTATTGAGCCTTTGTCCAAAGCGGATTCTAAAAATATTTCA…	1629	Bos taurus
BTAY ZNF280BY 24(AC213447)_Type A	ATGGAACCACCATGGATGTCATGTGAAGAAGAACAAGAGCCAGAACCACAGAAAAGCGAGGGAGAAACCAAACTAGTAAATGATGAAGATGCTGAACTCATCTTGGTTGGAGTGGAACATGTACATGAGGATGATGATGTGATCTTTGTTGGGATGACCTCAAATTCAAAACCAGTCATTTCAAACATACTGAACAGAGTTACCCCAGGTTCTTGTTCAAGGAGAAATAGGTATGGTCACTTCAGGAAAGATAATGCTCAGAAATTACAGCCTGTTAGTCATGTGACTCCTACATCAGAAGCAAAGACTGTCTTGCCACTTTCTGTCTCTGAATCAAGATCAACAGATAGTCCTATTATTATTGAGCCTTTGTCCAAAGCAGATTCTAAAAATATTTCA…	1629	Bos taurus
BTAY ZNF280BY 25(AC215667)_Type A	ATGGAACCACCATGGATGTCATGTGAAGAAGAACAAGAGCCAGAACCACAGAAAAGCGAGGGAGAAACCAAACTAGTAAATGATGAAGATGCTGAACTCATCTTGGTTGGAGTGGAACATGTACATGAGGATGATGATGTGATCTTTGTTGGGATGACCTCAAATTCAAAACCAGTCATTTCAAACATACTGAACAGAGTTACCCCAGGTTCTTGTTCAAGGAGAAATAGGTATGGTCACTTCAGGAAAGATAATGCTCAGAAATTACAGCCTGTTAGTCATGTGACTCCTACATCAGAAGCAAAGACTGTCTTGCCACTTTCTGTCTCTGAATCAAGATCAACAGATAGTCCTATTATTATTGAGCCTTTGTCCAAAGCGGATTCTAAAAATATTTCA…	1629	Bos taurus
BTAY ZNF280BY 26(AC157133)_Type A	ATGGAACCACCATGGATGTCATGTGAAGAAGAACAAGAGCCAGAACCACAGAAAAGCGAGGGAGAAACCAAACTAGTAAATGATGAAGATGCTGAACTCATCTTGGTTGGAGTGGAACATGTACATGAGGATGATGATGTGATCTTTGTTGGGATGACCTCAAATTCAAAACCAGTCATTTCAAACATACTGAACAGAGTTACCCCAGGTTCTTGTTCAAGGAGAAATAGGTATGGTCACTTCAGGAAAGATAATGCTCAGAAATTACAGCCTGTTAGTCATGTGACTCCTACATCAGAAGCAAAGACTGTCTTGCCACTTTCTGTCTCTGAATCAAGATCAACAGATAGTCCTATTATTATTGAGCCTTTGTCCAAAGCAGATTCTAAAAATATTTCA…	1629	Bos taurus
BTAY ZNF280BY 27(AC213707)_Type A	ATGGAACCACCATGGATGTCATGTGAAGAAGAACAAGAGCCAGAACCACAGAAAAGCGAGGGAGAAACCAAACTAGTAAATGATGAAGATGCTGAACTCATCTTGGTTGGAGTGGAACATGTACATGAGGATGATGATGTGATCTTTGTTGGGATGACCTCAAATTCAAAACCAGTCATTTCAAACATACTGAACAGAGTTACCCCAGGTTCTTGTTCAAGGAGAAATAGGTATGGTCACTTCAGGAAAGATAATGCTCAGAAATTACAGCCTGTTAGTCATGTGACTCCTACATCAGAAGCAAAGACTGTCTTGCCACTTTCTGTCTCTGAATCAAGATCAACAGATAGTCCTATTATTATTGAGCCTTTGTCCAAAGCAGATTCTAAAAATATTTCA…	1629	Bos taurus
BTAY ZNF280BY 28(AC226430)_Type A	ATGGAACCACCATGGATGTCATGTGAAGAAGAACAAGAGCCAGAACCACAGAAAAGCGAGGGAGAAACCAAACTAGTAAATGATGAAGATGCTGAACTCATCTTGGTTGGAGTGGAACATGTACATGAGGATGATGATGTGATCTTTGTTGGGATGACCTCAAATTCAAAACCAGTCATTTCAAACATACTGAACAGAGTTACCCCAGGTTCTTGTTCAAGGAGAAATAGGTATGGTCACTTCAGGAAAGATAATGCTCAGAAATTACAGCCTGTTAGTCATGTGACTCCTACATCAGAAGCAAAGACTGTCTTGCCACTTTCTGTCTCTGAATCAAGATCAACAGATAGTCCTATTATTATTGAGCCTTTGTCCAAAGCAGATTCTAAAAATATTTCA…	1629	Bos taurus
BTAY ZNF280BY 29(AC213449)_Type A	ATGGAACCACCATGGATGTCATGTGAAGAAGAACAAGAGCCAGAACCACAGAAAAGCGAGGGAGAAACCAAACTAGTAAATGATGAAGATGCTGAACTCATCTTGGTTGGAGTGGAACATGTACATGAGGATGATGATGTGATCTTTGTTGGGATGACCTCAAATTCAAAACCAGTCATTTCAAACATACTGAACAGAGTTACCCCAGGTTCTTGTTCAAGGAGAAATAGGTATGGTCACTTCAGGAAAGATAATGCTCAGAAATTACAGCCTGTTAGTCATGTGACTCCTACATCAGAAGCAAAGACTGTCTTGCCACTTTCTGTCTCTGAATCAAGATCAACAGATAGTCCTATTATTATTGAGCCTTTGTCCAAAGCAGATTCTAAAAATATTTCA…	1629	Bos taurus
BTAY ZNF280BY 30(AC169218)_Type A	ATGGAACCACCATGGATGTCATGTGAAGAAGAACAAGAGCCAGAACCACAGAAAAGTGAGGGAGAAACCAAACTAGTAAGTGATGAAGATGCTGAACTCATCTTGGTGGGAGTGGAACATGTACATGAGGATGATGATGTGATCTTTGTTGGGATGACCTCAAATTCAAAACCAGTCATTTCAAACGTACTGAACAGAGTTACCCCAGGTTCTTGTTCAAGGAGAAATAGGTATGGTCACTTCAGGAAAGATAATGCTCAGAAATTACAGCCTGTTAGTCATGTGACTCCTACATCAGAAGCAAAGACTGTCTTGCCACTTTCTGTCTCTGAATCAAGATCAACAGATAGTCCTATTATTATTGAGCCTTTGTCCAAAGCGGATTCTAAAAATATTTCA…	1629	Bos taurus
BTAY ZNF280BY 31(AC213704)_Type A	ATGGAACCACCATGGATGTCATGTGAAGAAGAACAAGAGCCAGAACCACAGAAAAGTGAGGGAGAAACCAAACTAGTAAGTGATGAAGATGCTGAACTCATCTTGGTGGGAGTGGAACATGTACATGAGGATGATGATGTGATCTTTGTTGGGATGACCTCAAATTCAAAACCAGTCATTTCAAACGTACTGAACAGAGTTACCCCAGGTTCTTGTTCAAGGAGAAATAGGTATGGTCACTTCAGGAAAGATAATGCTCAGAAATTACAGCCTGTTAGTCATGTGACTCCTACATCAGAAGCAAAGACTGTCTTGCCACTTTCTGTCTCTGAATCAAGATCAACAGATAGTCCTATTATTATTGAGCCTTTGTCCAAAGCGGATTCTAAAAATATTTCA…	1629	Bos taurus
BTAY ZNF280BY 32(AC231867)_Type A	ATGGAACCACCATGGATGTCATGTGAAGAAGAACAAGAGCCAGAACCACAGAAAAGTGAGGGAGAAACCAAATTAGTAAGTGATGAAGATGCTGAACTCATCTTGGTGGGAGTGGAACATGTACATGAGGATGATGATGTGATCTTTGTTGGGATGACCTCAAATTCAAAACCAGTCATTTCAAACGTACTGAACAGAGTTACCCCAGGTTCTTGTTCAAGGAGAAATAGGTATGGTCACTTCAGGAAAGATAATGCTCAGAAATTACAGCCTGTTAGTCATGTGACTCCTACATCAGAAGCAAAGACTGTCTTGCCACTTTCTGTCTCTGAATCAAGATCAACAGATAGTCCTATTATTATTGAGCCTTTGTCCAAAGCGGATTCTAAAAATATTTCA…	1629	Bos taurus
BTAY ZNF280BY 33(AC216977)_Type A	ATGGAACCACCATGGATGTCATGTGAAGAAGAACAAGAGCCAGAACCACAGAAAAGTGAGGGAGAAACCAAACTAGTAAGTGATGAAGATGCTGAACTCATCTTGGTGGGAGTGGAACATGTACATGAGGATGATGATGTGATCTTTGTTGGGATGACCTCAAATTCAAAACCAGTCATTTCAAACGTACTGAACAGAGTTACCCCAGGTTCTTGTTCAAGGAGAAATAGGTATGGTCACTTCAGGAAAGATAATGCTCAGAAATTACAGCCTGTTAGTCATGTGACTCCTACATCAGAAGCAAAGACTGTCTTGCCACTTTCTGTCTCTGAATCAAGATCAACAGATAGTCCTATTATTATTGAGCCTTTGTCCAAAGCGGATTCTAAAAATATTTCA…	1629	Bos taurus
BTAY ZNF280BY 34(AC166505)_Type A	ATGGAACCACCATGGATGTCATGTGAAGAAGAACAAGAGCCAGAACCACAGAAAAGTGAGGGAGAAACCAAACTAGTAAATGATGAAGATGCTGAACTCATCTTGGTTGGAGTGGAACATGTACATGAGGATGATGATGTGATCTTTGTTGGGATGACCTCAAATTCAAAACCAGTCATTTCAAACGTACTGAACAGAGTTACCCCAGGTTCTTGTTCAAGGAGAAATAGGTATGGTCACTTCAGGAAAGATAATGCTCAGAAATTACAGCCTGTTAGTCATGTGACTCCTACATCAGAAGCAAAGACTGTCTTGCCACTTTCTGTCTCTGAATCAAGATCAACAGATAGTCCTATTATTATTGAGCCTTTGTCCAAAGCGGATTCTAAAAATATTTCA…	1629	Bos taurus
BTAY ZNF280BY 35(AC214856)_Type A	ATGGAACCACCATGGATGTCATGTGAAGAAGAACAAGAGCCAGAACCACAGAAAAGTGAGGGAGAAACCAAACTAGTAAATGATGAAGATGCTGAACTCATCTTGGTTGGAGTGGAACATGTACATGAGGATGATGATGTGATCTTTGTTGGGATGACCTCAAATTCAAAACCAGTCATTTCAAACGTACTGAACAGAGTTAACCCAGGTTCTTGTTCAAGGAGAAATAGGTATGGTCACTTCAGGAAAGATAATGCTCAGAAATTACAGCCTGTTAGTCATGTGACTCCTACATCAGAAGCAAAGACTGTCTTGCCACTTTCTGTCTCTGAATCAAGATCAACAGATAGTCCTATTATTATTGAGCCTTTGTCCAAAGCGGATTCTAAAAATATTTCA…	1629	Bos taurus
BTAY ZNF280BY 36(AC226192)_Type A	ATGGAACCACCATGGATGTCATGTGAAGAAGAACAAGAGCCAGAACCACAGAAAAGCGAGGGAGAAACCAAACTAGTAAATGATGAAGATGCTGAACTCATCTTGGTTGGAGTGGAACATGTACATGAGGATGATGATGTGATCTTTGTTGGGATGACCTCAAATTCAAAACCAGTCATTTCAAACATACTGAACAGAGTTACCCCAGGTTCTTGTTCAAGGAGAAATAGGTATGGTCACTTCAGGAAAGATAATGCTCAGAAATTACAGCCTGTTAGTCATGTGACTCCTACATCAGAAGCAAAGACTGTCTTGCCACTTTCTGTCTCTGAATCAAGATCAACAGATAGTCCTATTATTATTGAGCCTTTGTCCAAAGCGGATTCTAAAAATATTTCA…	1629	Bos taurus
BTAY ZNF280BY 37(AC172950)_Type A	ATGGAAGCACCATGGATGTCATGTGAAGAAGAACAAGAGCCAGAACCACAGAAAAGCAAGGGAGAAACCAAACTAGAAAATGATGAAGATGCTGAACTCATCTTGGTTGGAGTGGAACATGTACATGAAGATGATGATGTGATCTTTGTTGGGATGACCTCAAATTCAAAACCAGTCATTTCAAACATACTGAACAGAGTTACCCCAGGTTCTTATTCAAGGAGAAATAGGTATGGTCACTTCAGGAAAGACAATGCTCAGATATTACAGCCTGTTAGTCATGTGACTCCTACATCAGAAGCAAAGACTGTCTTGCCAGTTTCTGTCTCTGAATCAAGATCAACAGATAGTCCTATTATTATTGAGCCTTTGTCCAAAGCAGACTATAAAAATATTTCA…	1629	Bos taurus
BTAY ZNF280BY 38(AC161642)_Type A	ATGGAACCACCATGGATGTCATGTGAAGAAGAACAAGAGCCAGAACCACAGAAAAGCGAGGGAGAAACCAAACTAGTAAATGATGAAGATGCTGAACTCATCTTGGTTGGAGTGGAACATGTACATGAGGATGATGATGTGATCTTTGTTGGGATGACCTCAAATTCAAAACCAGTCATTTCAAACATACTGAACAGAGTTACCCCAGGTTCTTGTTCAAGGAGAAATAGGTATGGTCACTTCAGGAAAGATAATGCTCAGAAATTACAGCCTGTTAGTCATGTGACTCCTACATCAGAAGCAAAGACTGTCTTGCCACTTTCTGTCTCTGAATCAAGATCAACAGATAGTCCTATTATTATTGAGCCTTTGTCCAAAGCAGATTCTAAAAATATTTCA…	1407	Bos taurus
BTAY ZNF280BY 41(AC213711)_Type A	ATGGAACCACCATGGATGTCATGTGAAGAAGAACAAGAGCCAGAACCACAGAAAAGCGAGGGAGAAACCAAACTAGTAAATGATGAAGATGCTGAACTCATCTTGGTTGGAGTGGAACATGTACATGAGGATGATGATGTGATCTTTGTTGGGATGACCTCAAATTCAAAACCAGTCATTTCAAACATACTGAACAGAGTTACCCCAGGTTCTTGTTCAAGGAGAAATAGGTATGGTCACTTCAGGAAAGATAATGCTCAGAAATTACAGCCTGTTAGTCATGTGACTCCTACATCAGAAGCAAAGACTGTCTTGCCACTTTCTGTCTCTGAATCAAGATCAACAGATAGTCCTATTATTATTGAGCCTTTGTCCAAAGCGGATTCTAAAAATATTTCA…	1074	Bos taurus
BTAY ZNF280BY 42(AC225912)_Type A	ATGGAACCACCATGGATGTCATGTGAAGAAGAACAAGAGCCAGAACCACAGAAAAGTGAGGGAGAAACCAAACTAGTAAATGATGAAGATGCTGAACTCATCTTGGTTGGAGTGGAACATGTACATGAGGATGATGATGTGATCTTTGTTGGGATGACCTCAAATTCAAAACCAGTCATTTCAAACGTACTGAACAGAGTTAACCCAGGTTCTTGTTCAAGGAGAAATAGGTATGGTCACTTCAGGAAAGATAATGCTCAGAAATTACAGCCTGTTAGTCATGTGACTCCTACATCAGAAGCAAAGACTGTCTTGCCACTTTCTGTCTCTGAATCAAGATCAACAGATAGTCCTATTATTATTGAGCCTTTGTCCAAAGCGGATTCTAAAAATATTTCA…	957	Bos taurus
BTAY ZNF280BY 39(AC217001)_Type B	ATGGAACCACCATGGATGTCATGTGAAGAAGAACAAGAGCCAGAACCACAGAAAAGCGAGGGAGAAACCAAACTAGTAAATGATGAAGATGCTGAACTCATCTTGGTTGGAGTGGAACATGTACATGAGGATGATGATGTGATCTTTGTTGGGATGACCTCAAATTCAAAACCAGTCATTTCAAACATACTGAACAGAGTTACCCCAGGTTCTTGTTCAAGGAGAAATAGGTATGGTCACTTCAGGAAAGATAATGCTCAGAAATTACAGCCTGTTAGTCATGTGACTCCTACATCAGAAGCAAAGACTGTCTTGCCACTTTCTGTCTCTGAATCAAGATCAACAGATAGTCCTATTATTATTGAGCCTTTGTCCAAAGCGGATTCTAAAAATATTTCA…	1293	Bos taurus
BTAY ZNF280BY 40(AC232280)_Type C	ATGGAACCACCATGGATGTCATGTGAAGAAGAACAAGAGCCAGAACCACAGAAAAGTGAGGGAGAAACCAAACTAGTAAATGATGAAGATGCTGAACTCATCTTGGTTGGAGTGGAACATGTACATGAGGATGATGATGTGATCTTTGTTGGGATGACCTCAAATTCAAAACCAGTCATTTCAAACATACTGAACAGAGTTACCCCAGGTTCTTGTTCAAGGAGAAATAGGTATGGTCACTTCAGGAAAGATAATGCTCAGAAATTACAGCCTGTTAGTCATGTGACTCCTACATCAGAAGCAAAGACTGTCTTGCCACTTTCTGTCTCTGAATCAAGATCAACAGATAGTCCTATTATTATTGAGCTTTTGTGCAAAGCGGATTCTAAAAATATTTCA…	1272	Bos taurus
